# Supplementary material for: Impact of human disturbance on bee pollinator communities in savanna and agricultural sites in Burkina Faso, West Africa
Source: Ecol Evol. 2018 Jun 17;8(13):6827–38. doi: 10.1002/ece3.4197 (PMC6053565; doi:10.1002/ece3.4197)
Supplement: Supplementary file 2 [file ECE3-8-6827-s002.xlsx]

## Sheet: Diversity_6
id	site	region	landuse	region2	region_graphic	type	season	H	J	D	abund	ACUNIVOI	ACUNSENT	AMEGACRA	AMEGNUBI	AMEGSPEC1	AMEGSPEC2	AMEGSPEC3	AMEGSPEC4	AMEGSPEC5	AMEGSPEC6	AMEGSPEC7	AMEGTORR	ANTHSPEC1	APISMELL	AUSTSPEC1	AUSTSPEC2	BRAUSPEC1	BRAUSPEC2	BRAUSPEC3	CERASPEC1	CERASPEC2	CERASPEC3	CEYLMUIR	CHALMEPH	COMPBORN	CREIDISC	CROCCHAN	HERISPEC1	HERISPEC2	HYLASPEC1	HYLASPEC2	HYPOGRIB	HYPOSPEC2	HYPOSQUA	LASIATRI	LASIAUDA	LASINAIR	LASISAEG
BontiolidryS1	S1	2_B	B	2_B	05_Bd	Savannah	dry	0.819961	0.236591	0.318886	6643	0	0	5	0	0	0	0	0	0	21	0	0	0	433	0	0	0	16	44	11	0	33	0	0	0	0	0	9	0	0	0	5452	2	0	0	0	0	1
BontiolidryS2	S2	2_B	B	2_B	05_Bd	Savannah	dry	1.28794	0.362255	0.505229	2863	0	0	0	0	0	0	0	0	0	8	0	0	0	345	0	0	0	25	24	5	0	12	4	1	0	0	0	0	0	0	0	1972	1	50	0	1	0	0
BontiolidryS3	S3	2_B	B	2_B	05_Bd	Savannah	dry	2.09192	0.588388	0.784767	992	0	0	3	0	0	0	0	0	0	3	0	0	0	289	0	0	2	67	60	0	0	14	0	0	0	0	0	0	0	0	1	342	0	0	0	4	0	5
BontiolidryS4	S4	2_B	B	2_B	05_Bd	Savannah	dry	0.593807	0.189382	0.244197	2703	0	0	0	0	0	0	0	0	0	6	0	0	0	250	0	0	0	10	19	0	0	1	5	0	2	0	0	0	0	1	0	2337	0	12	0	4	0	0
BontiolirainyF1	F1	2_B	B	2_BC	07_B_C	Cotton	rainy	1.75245	0.575609	0.676474	403	0	0	10	0	0	0	0	0	0	1	0	0	0	61	4	0	0	12	9	0	0	0	0	0	0	0	3	0	0	0	0	219	0	24	0	0	0	7
BontiolirainyF2	F2	2_B	B	2_BC	07_B_C	Cotton	rainy	0.64972	0.213406	0.243378	1601	0	0	18	0	0	0	0	0	0	0	0	0	0	64	0	0	19	0	1	0	0	0	0	0	0	0	2	0	0	0	0	1390	1	7	0	9	5	0
BontiolirainyF3	F3	2_B	B	2_BC	07_B_C	Cotton	rainy	0.677304	0.201142	0.255547	2499	0	0	0	0	5	0	0	0	0	0	7	0	0	115	0	0	0	0	0	0	0	0	0	0	0	0	0	0	0	0	0	2150	0	0	0	0	9	0
BontiolirainyF4	F4	2_B	B	2_BC	07_B_C	Cotton	rainy	1.34201	0.582829	0.629013	165	0	0	0	0	0	0	0	0	0	0	0	0	0	30	0	0	0	1	0	0	0	0	0	0	0	0	0	0	0	0	0	95	0	0	0	0	0	0
BontiolirainyFS1	FS1	2_B	B	2_BS	08_B_S	Sesame	rainy	1.90634	0.867613	0.837971	111	0	0	6	0	0	0	0	0	0	0	0	0	0	26	0	0	0	0	0	0	0	0	0	0	0	0	0	0	0	0	0	26	0	0	10	0	0	0
BontiolirainyFS2	FS2	2_B	B	2_BS	08_B_S	Sesame	rainy	2.03615	0.84914	0.833594	183	0	0	0	0	7	0	0	0	0	0	0	0	0	13	0	0	0	0	0	0	0	0	0	0	0	0	0	0	0	0	0	62	0	0	0	0	0	0
BontiolirainyFS3	FS3	2_B	B	2_BS	08_B_S	Sesame	rainy	1.90587	0.827711	0.821833	192	0	0	0	0	0	0	0	0	0	0	0	0	0	18	0	0	26	0	0	0	0	0	0	0	0	0	0	0	0	0	0	26	0	0	0	0	0	10
BontiolirainyFS4	FS4	2_B	B	2_BS	08_B_S	Sesame	rainy	1.09329	0.788644	0.676638	89	0	0	0	0	0	0	0	0	0	0	0	0	0	28	0	0	0	0	0	0	0	0	0	0	0	0	0	0	0	0	0	27	0	0	0	0	0	0
BontiolirainyS1	S1	2_B	B	2_B	06_Br	Savannah	rainy	1.00419	0.289747	0.349929	1864	6	0	0	3	0	2	0	0	0	0	0	0	0	31	2	0	0	0	8	0	6	1	0	9	2	0	0	0	0	2	0	1498	8	0	9	0	3	0
BontiolirainyS2	S2	2_B	B	2_B	06_Br	Savannah	rainy	1.36515	0.441647	0.504608	684	0	0	0	0	0	2	0	0	0	2	0	0	0	6	0	1	0	0	9	0	0	0	0	0	1	0	0	0	0	3	0	478	2	0	0	0	1	0
BontiolirainyS3	S3	2_B	B	2_B	06_Br	Savannah	rainy	1.44702	0.434253	0.583177	893	3	0	0	0	0	1	0	0	0	1	0	0	1	4	0	1	0	0	32	0	0	1	0	11	0	0	3	0	0	0	0	547	2	0	9	0	0	0
BontiolirainyS4	S4	2_B	B	2_B	06_Br	Savannah	rainy	1.42561	0.493226	0.57986	365	0	0	0	0	0	0	0	0	0	0	0	0	0	11	0	1	0	0	2	0	0	0	0	0	0	0	0	0	0	0	0	231	0	0	0	0	0	0
DanodryS1	S1	3_D	D	3_D	09_Dd	Savannah	dry	1.59443	0.448461	0.602391	1491	0	0	0	0	0	0	0	0	0	6	0	0	0	19	0	0	0	7	8	10	0	6	1	6	0	6	0	0	0	0	0	910	0	36	0	0	0	0
DanodryS2	S2	3_D	D	3_D	09_Dd	Savannah	dry	1.74711	0.549742	0.655448	646	0	0	0	0	0	0	0	0	0	0	0	0	0	23	0	0	0	4	8	0	0	12	0	0	0	0	0	0	9	0	0	367	0	0	0	0	0	0
DanodryS3	S3	3_D	D	3_D	09_Dd	Savannah	dry	1.31541	0.390643	0.474236	1144	0	0	0	0	0	1	0	0	0	11	0	0	0	29	0	0	0	9	10	0	0	4	0	0	8	0	0	0	7	0	0	823	4	0	0	0	0	0
DanodryS4	S4	3_D	D	3_D	09_Dd	Savannah	dry	1.66465	0.499565	0.661432	561	0	0	3	0	0	1	0	0	0	5	0	0	0	38	0	0	0	6	14	4	0	1	0	8	0	0	0	0	0	0	0	304	1	1	0	0	0	3
DanorainyF1	F1	3_D	D	3_DC	11_D_C	Cotton	rainy	2.57181	0.763761	0.8694	213	0	7	0	0	5	1	0	0	0	0	0	0	0	29	0	0	10	0	0	0	7	0	0	0	0	0	0	0	0	0	0	66	2	7	0	10	9	0
DanorainyF2	F2	3_D	D	3_DC	11_D_C	Cotton	rainy	1.626	0.586457	0.661112	166	0	5	0	0	0	0	0	0	0	0	0	0	0	14	0	0	0	0	6	0	0	0	0	0	0	0	0	0	0	0	0	94	1	1	0	0	8	17
DanorainyF3	F3	3_D	D	3_DC	11_D_C	Cotton	rainy	1.13382	0.456283	0.505728	315	0	0	0	0	0	0	0	0	0	0	0	0	0	24	0	0	0	9	0	0	0	0	0	0	0	0	0	0	0	0	0	217	40	0	0	0	0	1
DanorainyFS1	FS1	3_D	D	3_DS	12_D_S	Sesame	rainy	2.14229	0.835216	0.842411	154	0	0	0	0	5	0	0	0	0	0	0	0	0	22	0	0	0	0	0	0	0	0	0	0	0	0	0	0	0	0	0	14	0	0	0	0	0	7
DanorainyFS2	FS2	3_D	D	3_DS	12_D_S	Sesame	rainy	1.86798	0.898308	0.844114	86	0	0	0	0	0	0	0	0	0	0	0	0	0	15	0	0	0	0	0	0	0	0	0	0	0	0	0	0	0	0	0	10	0	0	0	0	0	8
DanorainyFS3	FS3	3_D	D	3_DS	12_D_S	Sesame	rainy	0	NA	NA	20	0	0	0	0	0	0	0	0	0	0	0	0	0	20	0	0	0	0	0	0	0	0	0	0	0	0	0	0	0	0	0	0	0	0	0	0	0	0
DanorainyS1	S1	3_D	D	3_D	10_Dr	Savannah	rainy	0.438138	0.137864	0.133887	1603	0	1	0	0	0	1	0	0	0	0	0	0	0	2	0	0	0	0	1	0	7	0	0	0	0	0	0	0	0	1	0	1492	1	0	3	0	5	0
DanorainyS2	S2	3_D	D	3_D	10_Dr	Savannah	rainy	0.635818	0.224416	0.227229	530	0	4	0	0	0	2	0	0	0	1	0	0	0	4	0	0	0	0	1	0	0	0	0	0	0	0	0	0	0	0	0	466	0	0	3	0	0	0
DanorainyS3	S3	3_D	D	3_D	10_Dr	Savannah	rainy	0.359314	0.136152	0.139514	1498	0	1	0	0	0	1	0	0	0	1	0	0	0	0	0	0	0	0	1	3	0	0	0	0	0	0	0	0	0	0	0	1388	0	1	0	0	0	0
DanorainyS4	S4	3_D	D	3_D	10_Dr	Savannah	rainy	0.32627	0.117677	0.104265	2518	0	0	0	0	0	0	0	0	0	0	0	0	6	34	0	0	0	0	5	0	0	0	0	0	0	0	0	0	1	0	0	2383	4	0	0	0	5	0
NazingadryS1	S1	1_N	N	1_N	01_Nd	Savannah	dry	2.58636	0.727457	0.842612	535	0	0	3	0	0	0	0	1	0	2	0	0	0	14	0	0	6	0	4	12	0	0	5	14	5	13	0	5	0	0	0	194	0	12	0	0	0	0
NazingadryS2	S2	1_N	N	1_N	01_Nd	Savannah	dry	1.67484	0.591144	0.68044	184	0	0	0	0	0	0	0	1	0	1	0	0	0	1	0	0	0	0	16	0	0	5	0	0	0	0	0	0	0	2	0	9	1	0	0	0	0	0
NazingadryS3	S3	1_N	N	1_N	01_Nd	Savannah	dry	2.10673	0.759843	0.820335	152	0	0	0	0	0	0	0	0	0	2	0	0	0	4	0	0	1	0	0	0	0	0	0	0	0	6	0	8	0	0	0	54	12	0	0	0	0	0
NazingadryS4	S4	1_N	N	1_N	01_Nd	Savannah	dry	2.46728	0.889884	0.902128	159	0	0	0	0	0	0	0	0	6	7	0	0	0	5	0	0	0	25	7	0	0	9	0	0	0	0	0	0	0	0	0	22	0	6	0	0	0	0
NazingarainyF1	F1	1_N	N	1_NC	03_N_C	Cotton	rainy	2.81182	0.938609	0.937636	125	5	0	0	5	4	0	0	0	0	0	0	4	0	12	0	0	0	11	0	0	0	2	0	0	9	0	0	12	0	0	0	0	0	10	0	4	7	0
NazingarainyF2	F2	1_N	N	1_NC	03_N_C	Cotton	rainy	2.25443	0.90725	0.894393	79	0	0	5	0	0	0	0	0	0	0	0	0	0	9	0	0	0	0	0	8	0	0	0	0	9	0	0	0	0	0	0	12	0	0	0	7	0	0
NazingarainyF3	F3	1_N	N	1_NC	03_N_C	Cotton	rainy	2.22441	0.895167	0.887735	71	2	0	0	0	0	0	0	0	0	0	0	0	0	6	0	0	8	0	0	2	10	0	0	0	0	0	0	0	0	0	0	10	0	0	13	0	0	0
NazingarainyF4	F4	1_N	N	1_NC	03_N_C	Cotton	rainy	1.9099	0.918468	0.861435	51	0	0	6	4	0	0	0	0	0	0	0	0	0	0	0	0	10	0	0	0	0	0	0	0	0	0	6	0	0	0	0	0	0	0	8	0	0	0
NazingarainyFS1	FS1	1_N	N	1_NS	04_N_S	Sesame	rainy	2.43045	0.920954	0.900864	168	0	0	0	0	0	8	0	0	0	0	0	0	0	9	0	0	14	0	0	0	0	0	0	10	10	15	0	0	0	0	0	7	0	0	0	0	0	0
NazingarainyFS2	FS2	1_N	N	1_NS	04_N_S	Sesame	rainy	1.71807	0.619661	0.727116	99	0	0	0	0	0	0	0	0	0	0	0	0	0	10	0	0	0	0	0	0	0	0	0	0	15	0	0	0	0	0	0	0	0	0	0	0	0	0
NazingarainyFS3	FS3	1_N	N	1_NS	04_N_S	Sesame	rainy	1.10168	0.501398	0.490981	118	0	0	0	0	1	0	0	0	0	0	0	0	0	1	0	0	0	0	0	0	0	0	0	6	0	0	0	0	0	0	0	84	0	0	4	0	0	0
NazingarainyFS4	FS4	1_N	N	1_NS	04_N_S	Sesame	rainy	1.50865	0.841993	0.786156	28	0	0	0	0	5	4	0	0	0	0	0	0	0	0	0	0	0	0	0	0	0	0	0	0	0	0	0	0	0	0	0	0	0	0	0	0	0	11
NazingarainyS1	S1	1_N	N	1_N	02_Nr	Savannah	rainy	2.96046	0.919719	0.941779	182	3	0	0	0	0	0	0	0	0	0	0	0	0	2	0	0	0	0	0	9	0	12	0	8	0	0	1	0	8	3	0	15	0	0	12	0	6	0
NazingarainyS2	S2	1_N	N	1_N	02_Nr	Savannah	rainy	2.27478	0.820453	0.873505	74	0	0	0	0	0	0	0	0	0	0	0	0	0	4	0	0	0	0	1	0	0	2	0	0	0	0	0	0	0	0	0	3	1	0	0	0	0	0
NazingarainyS3	S3	1_N	N	1_N	02_Nr	Savannah	rainy	2.18171	0.826701	0.869068	99	0	0	0	5	0	0	0	0	0	0	0	0	0	0	0	3	0	0	2	0	0	0	0	0	1	0	0	0	0	0	0	15	0	0	0	0	0	0
NazingarainyS4	S4	1_N	N	1_N	02_Nr	Savannah	rainy	2.45925	0.850843	0.899458	122	0	0	0	0	0	0	0	0	0	0	0	0	0	0	0	0	0	0	0	10	0	8	0	0	0	0	0	1	0	0	0	20	0	0	0	0	5	0
[truncated: 85 more columns]

## Sheet: Savannah
id	site	region	landuse	region2	region_graphic	type	season	H	J	D	abund	ACUNIVOI	ACUNSENT	AMEGACRA	AMEGNUBI	AMEGSPEC1	AMEGSPEC2	AMEGSPEC3	AMEGSPEC4	AMEGSPEC5	AMEGSPEC6	AMEGSPEC7	AMEGTORR	ANTHSPEC1	APISMELL	AUSTSPEC1	AUSTSPEC2	BRAUSPEC1	BRAUSPEC2	BRAUSPEC3	CERASPEC1	CERASPEC2	CERASPEC3	CEYLMUIR	CHALMEPH	COMPBORN	CREIDISC	CROCCHAN	HERISPEC1	HERISPEC2	HYLASPEC1	HYLASPEC2	HYPOGRIB	HYPOSPEC2	HYPOSQUA	LASIATRI	LASIAUDA	LASINAIR	LASISAEG
BontiolidryS1	S1	2_B	B	2_B	05_Bd	Savannah	dry	0.819961	0.236591	0.318886	6643	0	0	5	0	0	0	0	0	0	21	0	0	0	433	0	0	0	16	44	11	0	33	0	0	0	0	0	9	0	0	0	5452	2	0	0	0	0	1
BontiolidryS2	S2	2_B	B	2_B	05_Bd	Savannah	dry	1.28794	0.362255	0.505229	2863	0	0	0	0	0	0	0	0	0	8	0	0	0	345	0	0	0	25	24	5	0	12	4	1	0	0	0	0	0	0	0	1972	1	50	0	1	0	0
BontiolidryS3	S3	2_B	B	2_B	05_Bd	Savannah	dry	2.09192	0.588388	0.784767	992	0	0	3	0	0	0	0	0	0	3	0	0	0	289	0	0	2	67	60	0	0	14	0	0	0	0	0	0	0	0	1	342	0	0	0	4	0	5
BontiolidryS4	S4	2_B	B	2_B	05_Bd	Savannah	dry	0.593807	0.189382	0.244197	2703	0	0	0	0	0	0	0	0	0	6	0	0	0	250	0	0	0	10	19	0	0	1	5	0	2	0	0	0	0	1	0	2337	0	12	0	4	0	0
BontiolirainyS1	S1	2_B	B	2_B	06_Br	Savannah	rainy	1.00419	0.289747	0.349929	1864	6	0	0	3	0	2	0	0	0	0	0	0	0	31	2	0	0	0	8	0	6	1	0	9	2	0	0	0	0	2	0	1498	8	0	9	0	3	0
BontiolirainyS2	S2	2_B	B	2_B	06_Br	Savannah	rainy	1.36515	0.441647	0.504608	684	0	0	0	0	0	2	0	0	0	2	0	0	0	6	0	1	0	0	9	0	0	0	0	0	1	0	0	0	0	3	0	478	2	0	0	0	1	0
BontiolirainyS3	S3	2_B	B	2_B	06_Br	Savannah	rainy	1.44702	0.434253	0.583177	893	3	0	0	0	0	1	0	0	0	1	0	0	1	4	0	1	0	0	32	0	0	1	0	11	0	0	3	0	0	0	0	547	2	0	9	0	0	0
BontiolirainyS4	S4	2_B	B	2_B	06_Br	Savannah	rainy	1.42561	0.493226	0.57986	365	0	0	0	0	0	0	0	0	0	0	0	0	0	11	0	1	0	0	2	0	0	0	0	0	0	0	0	0	0	0	0	231	0	0	0	0	0	0
DanodryS1	S1	3_D	D	3_D	09_Dd	Savannah	dry	1.59443	0.448461	0.602391	1491	0	0	0	0	0	0	0	0	0	6	0	0	0	19	0	0	0	7	8	10	0	6	1	6	0	6	0	0	0	0	0	910	0	36	0	0	0	0
DanodryS2	S2	3_D	D	3_D	09_Dd	Savannah	dry	1.74711	0.549742	0.655448	646	0	0	0	0	0	0	0	0	0	0	0	0	0	23	0	0	0	4	8	0	0	12	0	0	0	0	0	0	9	0	0	367	0	0	0	0	0	0
DanodryS3	S3	3_D	D	3_D	09_Dd	Savannah	dry	1.31541	0.390643	0.474236	1144	0	0	0	0	0	1	0	0	0	11	0	0	0	29	0	0	0	9	10	0	0	4	0	0	8	0	0	0	7	0	0	823	4	0	0	0	0	0
DanodryS4	S4	3_D	D	3_D	09_Dd	Savannah	dry	1.66465	0.499565	0.661432	561	0	0	3	0	0	1	0	0	0	5	0	0	0	38	0	0	0	6	14	4	0	1	0	8	0	0	0	0	0	0	0	304	1	1	0	0	0	3
DanorainyS1	S1	3_D	D	3_D	10_Dr	Savannah	rainy	0.438138	0.137864	0.133887	1603	0	1	0	0	0	1	0	0	0	0	0	0	0	2	0	0	0	0	1	0	7	0	0	0	0	0	0	0	0	1	0	1492	1	0	3	0	5	0
DanorainyS2	S2	3_D	D	3_D	10_Dr	Savannah	rainy	0.635818	0.224416	0.227229	530	0	4	0	0	0	2	0	0	0	1	0	0	0	4	0	0	0	0	1	0	0	0	0	0	0	0	0	0	0	0	0	466	0	0	3	0	0	0
DanorainyS3	S3	3_D	D	3_D	10_Dr	Savannah	rainy	0.359314	0.136152	0.139514	1498	0	1	0	0	0	1	0	0	0	1	0	0	0	0	0	0	0	0	1	3	0	0	0	0	0	0	0	0	0	0	0	1388	0	1	0	0	0	0
DanorainyS4	S4	3_D	D	3_D	10_Dr	Savannah	rainy	0.32627	0.117677	0.104265	2518	0	0	0	0	0	0	0	0	0	0	0	0	6	34	0	0	0	0	5	0	0	0	0	0	0	0	0	0	1	0	0	2383	4	0	0	0	5	0
NazingadryS1	S1	1_N	N	1_N	01_Nd	Savannah	dry	2.58636	0.727457	0.842612	535	0	0	3	0	0	0	0	1	0	2	0	0	0	14	0	0	6	0	4	12	0	0	5	14	5	13	0	5	0	0	0	194	0	12	0	0	0	0
NazingadryS2	S2	1_N	N	1_N	01_Nd	Savannah	dry	1.67484	0.591144	0.68044	184	0	0	0	0	0	0	0	1	0	1	0	0	0	1	0	0	0	0	16	0	0	5	0	0	0	0	0	0	0	2	0	9	1	0	0	0	0	0
NazingadryS3	S3	1_N	N	1_N	01_Nd	Savannah	dry	2.10673	0.759843	0.820335	152	0	0	0	0	0	0	0	0	0	2	0	0	0	4	0	0	1	0	0	0	0	0	0	0	0	6	0	8	0	0	0	54	12	0	0	0	0	0
NazingadryS4	S4	1_N	N	1_N	01_Nd	Savannah	dry	2.46728	0.889884	0.902128	159	0	0	0	0	0	0	0	0	6	7	0	0	0	5	0	0	0	25	7	0	0	9	0	0	0	0	0	0	0	0	0	22	0	6	0	0	0	0
NazingarainyS1	S1	1_N	N	1_N	02_Nr	Savannah	rainy	2.96046	0.919719	0.941779	182	3	0	0	0	0	0	0	0	0	0	0	0	0	2	0	0	0	0	0	9	0	12	0	8	0	0	1	0	8	3	0	15	0	0	12	0	6	0
NazingarainyS2	S2	1_N	N	1_N	02_Nr	Savannah	rainy	2.27478	0.820453	0.873505	74	0	0	0	0	0	0	0	0	0	0	0	0	0	4	0	0	0	0	1	0	0	2	0	0	0	0	0	0	0	0	0	3	1	0	0	0	0	0
NazingarainyS3	S3	1_N	N	1_N	02_Nr	Savannah	rainy	2.18171	0.826701	0.869068	99	0	0	0	5	0	0	0	0	0	0	0	0	0	0	0	3	0	0	2	0	0	0	0	0	1	0	0	0	0	0	0	15	0	0	0	0	0	0
NazingarainyS4	S4	1_N	N	1_N	02_Nr	Savannah	rainy	2.45925	0.850843	0.899458	122	0	0	0	0	0	0	0	0	0	0	0	0	0	0	0	0	0	0	0	10	0	8	0	0	0	0	0	1	0	0	0	20	0	0	0	0	5	0
[truncated: 85 more columns]

## Sheet: Cotton
id	site	region	landuse	region2	region_graphic	type	season	H	J	D	abund	ACUNIVOI	ACUNSENT	AMEGACRA	AMEGNUBI	AMEGSPEC1	AMEGSPEC2	AMEGSPEC3	AMEGSPEC4	AMEGSPEC5	AMEGSPEC6	AMEGSPEC7	AMEGTORR	ANTHSPEC1	APISMELL	AUSTSPEC1	AUSTSPEC2	BRAUSPEC1	BRAUSPEC2	BRAUSPEC3	CERASPEC1	CERASPEC2	CERASPEC3	CEYLMUIR	CHALMEPH	COMPBORN	CREIDISC	CROCCHAN	HERISPEC1	HERISPEC2	HYLASPEC1	HYLASPEC2	HYPOGRIB	HYPOSPEC2	HYPOSQUA	LASIATRI	LASIAUDA	LASINAIR	LASISAEG
BontiolirainyF1	F1	2_B	B	2_BC	07_B_C	Cotton	rainy	1.75245	0.575609	0.676474	403	0	0	10	0	0	0	0	0	0	1	0	0	0	61	4	0	0	12	9	0	0	0	0	0	0	0	3	0	0	0	0	219	0	24	0	0	0	7
BontiolirainyF2	F2	2_B	B	2_BC	07_B_C	Cotton	rainy	0.64972	0.213406	0.243378	1601	0	0	18	0	0	0	0	0	0	0	0	0	0	64	0	0	19	0	1	0	0	0	0	0	0	0	2	0	0	0	0	1390	1	7	0	9	5	0
BontiolirainyF3	F3	2_B	B	2_BC	07_B_C	Cotton	rainy	0.677304	0.201142	0.255547	2499	0	0	0	0	5	0	0	0	0	0	7	0	0	115	0	0	0	0	0	0	0	0	0	0	0	0	0	0	0	0	0	2150	0	0	0	0	9	0
BontiolirainyF4	F4	2_B	B	2_BC	07_B_C	Cotton	rainy	1.34201	0.582829	0.629013	165	0	0	0	0	0	0	0	0	0	0	0	0	0	30	0	0	0	1	0	0	0	0	0	0	0	0	0	0	0	0	0	95	0	0	0	0	0	0
DanorainyF1	F1	3_D	D	3_DC	11_D_C	Cotton	rainy	2.57181	0.763761	0.8694	213	0	7	0	0	5	1	0	0	0	0	0	0	0	29	0	0	10	0	0	0	7	0	0	0	0	0	0	0	0	0	0	66	2	7	0	10	9	0
DanorainyF2	F2	3_D	D	3_DC	11_D_C	Cotton	rainy	1.626	0.586457	0.661112	166	0	5	0	0	0	0	0	0	0	0	0	0	0	14	0	0	0	0	6	0	0	0	0	0	0	0	0	0	0	0	0	94	1	1	0	0	8	17
DanorainyF3	F3	3_D	D	3_DC	11_D_C	Cotton	rainy	1.13382	0.456283	0.505728	315	0	0	0	0	0	0	0	0	0	0	0	0	0	24	0	0	0	9	0	0	0	0	0	0	0	0	0	0	0	0	0	217	40	0	0	0	0	1
NazingarainyF1	F1	1_N	N	1_NC	03_N_C	Cotton	rainy	2.81182	0.938609	0.937636	125	5	0	0	5	4	0	0	0	0	0	0	4	0	12	0	0	0	11	0	0	0	2	0	0	9	0	0	12	0	0	0	0	0	10	0	4	7	0
NazingarainyF2	F2	1_N	N	1_NC	03_N_C	Cotton	rainy	2.25443	0.90725	0.894393	79	0	0	5	0	0	0	0	0	0	0	0	0	0	9	0	0	0	0	0	8	0	0	0	0	9	0	0	0	0	0	0	12	0	0	0	7	0	0
NazingarainyF3	F3	1_N	N	1_NC	03_N_C	Cotton	rainy	2.22441	0.895167	0.887735	71	2	0	0	0	0	0	0	0	0	0	0	0	0	6	0	0	8	0	0	2	10	0	0	0	0	0	0	0	0	0	0	10	0	0	13	0	0	0
NazingarainyF4	F4	1_N	N	1_NC	03_N_C	Cotton	rainy	1.9099	0.918468	0.861435	51	0	0	6	4	0	0	0	0	0	0	0	0	0	0	0	0	10	0	0	0	0	0	0	0	0	0	6	0	0	0	0	0	0	0	8	0	0	0
[truncated: 85 more columns]

## Sheet: Seasame
id	site	region	landuse	region2	region_graphic	type	season	H	J	D	abund	ACUNIVOI	ACUNSENT	AMEGACRA	AMEGNUBI	AMEGSPEC1	AMEGSPEC2	AMEGSPEC3	AMEGSPEC4	AMEGSPEC5	AMEGSPEC6	AMEGSPEC7	AMEGTORR	ANTHSPEC1	APISMELL	AUSTSPEC1	AUSTSPEC2	BRAUSPEC1	BRAUSPEC2	BRAUSPEC3	CERASPEC1	CERASPEC2	CERASPEC3	CEYLMUIR	CHALMEPH	COMPBORN	CREIDISC	CROCCHAN	HERISPEC1	HERISPEC2	HYLASPEC1	HYLASPEC2	HYPOGRIB	HYPOSPEC2	HYPOSQUA	LASIATRI	LASIAUDA	LASINAIR	LASISAEG
BontiolirainyFS1	FS1	2_B	B	2_BS	08_B_S	Sesame	rainy	1.90634	0.867613	0.837971	111	0	0	6	0	0	0	0	0	0	0	0	0	0	26	0	0	0	0	0	0	0	0	0	0	0	0	0	0	0	0	0	26	0	0	10	0	0	0
BontiolirainyFS2	FS2	2_B	B	2_BS	08_B_S	Sesame	rainy	2.03615	0.84914	0.833594	183	0	0	0	0	7	0	0	0	0	0	0	0	0	13	0	0	0	0	0	0	0	0	0	0	0	0	0	0	0	0	0	62	0	0	0	0	0	0
BontiolirainyFS3	FS3	2_B	B	2_BS	08_B_S	Sesame	rainy	1.90587	0.827711	0.821833	192	0	0	0	0	0	0	0	0	0	0	0	0	0	18	0	0	26	0	0	0	0	0	0	0	0	0	0	0	0	0	0	26	0	0	0	0	0	10
BontiolirainyFS4	FS4	2_B	B	2_BS	08_B_S	Sesame	rainy	1.09329	0.788644	0.676638	89	0	0	0	0	0	0	0	0	0	0	0	0	0	28	0	0	0	0	0	0	0	0	0	0	0	0	0	0	0	0	0	27	0	0	0	0	0	0
DanorainyFS1	FS1	3_D	D	3_DS	12_D_S	Sesame	rainy	2.14229	0.835216	0.842411	154	0	0	0	0	5	0	0	0	0	0	0	0	0	22	0	0	0	0	0	0	0	0	0	0	0	0	0	0	0	0	0	14	0	0	0	0	0	7
DanorainyFS2	FS2	3_D	D	3_DS	12_D_S	Sesame	rainy	1.86798	0.898308	0.844114	86	0	0	0	0	0	0	0	0	0	0	0	0	0	15	0	0	0	0	0	0	0	0	0	0	0	0	0	0	0	0	0	10	0	0	0	0	0	8
DanorainyFS3	FS3	3_D	D	3_DS	12_D_S	Sesame	rainy	0	NA	NA	20	0	0	0	0	0	0	0	0	0	0	0	0	0	20	0	0	0	0	0	0	0	0	0	0	0	0	0	0	0	0	0	0	0	0	0	0	0	0
NazingarainyFS1	FS1	1_N	N	1_NS	04_N_S	Sesame	rainy	2.43045	0.920954	0.900864	168	0	0	0	0	0	8	0	0	0	0	0	0	0	9	0	0	14	0	0	0	0	0	0	10	10	15	0	0	0	0	0	7	0	0	0	0	0	0
NazingarainyFS2	FS2	1_N	N	1_NS	04_N_S	Sesame	rainy	1.71807	0.619661	0.727116	99	0	0	0	0	0	0	0	0	0	0	0	0	0	10	0	0	0	0	0	0	0	0	0	0	15	0	0	0	0	0	0	0	0	0	0	0	0	0
NazingarainyFS3	FS3	1_N	N	1_NS	04_N_S	Sesame	rainy	1.10168	0.501398	0.490981	118	0	0	0	0	1	0	0	0	0	0	0	0	0	1	0	0	0	0	0	0	0	0	0	6	0	0	0	0	0	0	0	84	0	0	4	0	0	0
NazingarainyFS4	FS4	1_N	N	1_NS	04_N_S	Sesame	rainy	1.50865	0.841993	0.786156	28	0	0	0	0	5	4	0	0	0	0	0	0	0	0	0	0	0	0	0	0	0	0	0	0	0	0	0	0	0	0	0	0	0	0	0	0	0	11
[truncated: 85 more columns]

## Sheet: Tabelle7
id	BontiolidryS1	BontiolidryS2	BontiolidryS3	BontiolidryS4	BSavDry_Mean	BSavDry_SD	BontiolirainyF1	BontiolirainyF2	BontiolirainyF3	BontiolirainyF4	BCot_Mean	BCot_SD	BontiolirainyFS1	BontiolirainyFS2	BontiolirainyFS3	BontiolirainyFS4	BSes_Mean	BSes_SD	BontiolirainyS1	BontiolirainyS2	BontiolirainyS3	BontiolirainyS4	BSavRain_Mean	BSavRain_SD	DanodryS1	DanodryS2	DanodryS3	DanodryS4	DSavDry_Mean	DSavDry_SD	DanorainyF1	DanorainyF2	DanorainyF3	DCotRain_Mean		DanorainyFS1	DanorainyFS2	DanorainyFS3	DSesRain_Mean	DSesRain_SD	DanorainyS1	DanorainyS2	DanorainyS3	DanorainyS4	DSavRain_Mean	DSavRain_SD	NazingadryS1	NazingadryS2	NazingadryS3
site	S1	S2	S3	S4			F1	F2	F3	F4			FS1	FS2	FS3	FS4	Mean	SD	S1	S2	S3	S4	Mean	SD	S1	S2	S3	S4			F1	F2	F3	Mean		FS1	FS2	FS3			S1	S2	S3	S4			S1	S2	S3
region	2_B	2_B	2_B	2_B			2_B	2_B	2_B	2_B			2_B	2_B	2_B	2_B			2_B	2_B	2_B	2_B			3_D	3_D	3_D	3_D			3_D	3_D	3_D			3_D	3_D	3_D			3_D	3_D	3_D	3_D			1_N	1_N	1_N
landuse	B	B	B	B			B	B	B	B			B	B	B	B			B	B	B	B			D	D	D	D			D	D	D			D	D	D			D	D	D	D			N	N	N
region2	2_B	2_B	2_B	2_B			2_BC	2_BC	2_BC	2_BC			2_BS	2_BS	2_BS	2_BS			2_B	2_B	2_B	2_B			3_D	3_D	3_D	3_D			3_DC	3_DC	3_DC			3_DS	3_DS	3_DS			3_D	3_D	3_D	3_D			1_N	1_N	1_N
region_graphic	05_Bd	05_Bd	05_Bd	05_Bd			07_B_C	07_B_C	07_B_C	07_B_C			08_B_S	08_B_S	08_B_S	08_B_S			06_Br	06_Br	06_Br	06_Br			09_Dd	09_Dd	09_Dd	09_Dd			11_D_C	11_D_C	11_D_C			12_D_S	12_D_S	12_D_S			10_Dr	10_Dr	10_Dr	10_Dr			01_Nd	01_Nd	01_Nd
type	Savannah	Savannah	Savannah	Savannah			Cotton	Cotton	Cotton	Cotton			Sesame	Sesame	Sesame	Sesame			Savannah	Savannah	Savannah	Savannah			Savannah	Savannah	Savannah	Savannah			Cotton	Cotton	Cotton			Sesame	Sesame	Sesame			Savannah	Savannah	Savannah	Savannah			Savannah	Savannah	Savannah
season	dry	dry	dry	dry			rainy	rainy	rainy	rainy			rainy	rainy	rainy	rainy			rainy	rainy	rainy	rainy			dry	dry	dry	dry			rainy	rainy	rainy			rainy	rainy	rainy			rainy	rainy	rainy	rainy			dry	dry	dry
H	0.819961	1.28794	2.09192	0.593807			1.75245	0.64972	0.677304	1.34201			1.90634	2.03615	1.90587	1.09329			1.00419	1.36515	1.44702	1.42561			1.59443	1.74711	1.31541	1.66465			2.57181	1.626	1.13382			2.14229	1.86798	0			0.438138	0.635818	0.359314	0.32627			2.58636	1.67484	2.10673
J	0.236591	0.362255	0.588388	0.189382			0.575609	0.213406	0.201142	0.582829			0.867613	0.84914	0.827711	0.788644			0.289747	0.441647	0.434253	0.493226			0.448461	0.549742	0.390643	0.499565			0.763761	0.586457	0.456283			0.835216	0.898308	NA			0.137864	0.224416	0.136152	0.117677			0.727457	0.591144	0.759843
D	0.318886	0.505229	0.784767	0.244197			0.676474	0.243378	0.255547	0.629013			0.837971	0.833594	0.821833	0.676638			0.349929	0.504608	0.583177	0.57986			0.602391	0.655448	0.474236	0.661432			0.8694	0.661112	0.505728			0.842411	0.844114	NA			0.133887	0.227229	0.139514	0.104265			0.842612	0.68044	0.820335
abund	6643	2863	992	2703	13201	2383.97	403	1601	2499	165	4668	1087.85	111	183	192	89	575	51.4417	1864	684	893	365	3806	645.915	1491	646	1144	561	3842		213	166	315	694		154	86	20	260	67.0025	1603	530	1498	2518	6149	812.873	535	184	152
ACUNIVOI	0	0	0	0	0	0	0	0	0	0	0	0	0	0	0	0	0	0	6	0	3	0	9	2.87228	0	0	0	0	0		0	0	0	0		0	0	0	0	0	0	0	0	0	0	0	0	0	0
ACUNSENT	0	0	0	0	0	0	0	0	0	0	0	0	0	0	0	0	0	0	0	0	0	0	0	0	0	0	0	0	0		7	5	0	12		0	0	0	0	0	1	4	1	0	6	1.73205	0	0	0
AMEGACRA	5	0	3	0	8	2.44949	10	18	0	0	28	8.7178	6	0	0	0	6	3	0	0	0	0	0	0	0	0	0	3	3		0	0	0	0		0	0	0	0	0	0	0	0	0	0	0	3	0	0
AMEGNUBI	0	0	0	0	0	0	0	0	0	0	0	0	0	0	0	0	0	0	3	0	0	0	3	1.5	0	0	0	0	0		0	0	0	0		0	0	0	0	0	0	0	0	0	0	0	0	0	0
AMEGSPEC1	0	0	0	0	0	0	0	0	5	0	5	2.5	0	7	0	0	7	3.5	0	0	0	0	0	0	0	0	0	0	0		5	0	0	5		5	0	0	5	2.88675	0	0	0	0	0	0	0	0	0
AMEGSPEC2	0	0	0	0	0	0	0	0	0	0	0	0	0	0	0	0	0	0	2	2	1	0	5	0.957427	0	0	1	1	2		1	0	0	1		0	0	0	0	0	1	2	1	0	4	0.816497	0	0	0
AMEGSPEC3	0	0	0	0	0	0	0	0	0	0	0	0	0	0	0	0	0	0	0	0	0	0	0	0	0	0	0	0	0		0	0	0	0		0	0	0	0	0	0	0	0	0	0	0	0	0	0
AMEGSPEC4	0	0	0	0	0	0	0	0	0	0	0	0	0	0	0	0	0	0	0	0	0	0	0	0	0	0	0	0	0		0	0	0	0		0	0	0	0	0	0	0	0	0	0	0	1	1	0
AMEGSPEC5	0	0	0	0	0	0	0	0	0	0	0	0	0	0	0	0	0	0	0	0	0	0	0	0	0	0	0	0	0		0	0	0	0		0	0	0	0	0	0	0	0	0	0	0	0	0	0
AMEGSPEC6	21	8	3	6	38	7.93725	1	0	0	0	1	0.5	0	0	0	0	0	0	0	2	1	0	3	0.957427	6	0	11	5	22		0	0	0	0		0	0	0	0	0	0	1	1	0	2	0.57735	2	1	2
AMEGSPEC7	0	0	0	0	0	0	0	0	7	0	7	3.5	0	0	0	0	0	0	0	0	0	0	0	0	0	0	0	0	0		0	0	0	0		0	0	0	0	0	0	0	0	0	0	0	0	0	0
AMEGTORR	0	0	0	0	0	0	0	0	0	0	0	0	0	0	0	0	0	0	0	0	0	0	0	0	0	0	0	0	0		0	0	0	0		0	0	0	0	0	0	0	0	0	0	0	0	0	0
ANTHSPEC1	0	0	0	0	0	0	0	0	0	0	0	0	0	0	0	0	0	0	0	0	1	0	1	0.5	0	0	0	0	0		0	0	0	0		0	0	0	0	0	0	0	0	6	6	3	0	0	0
APISMELL	433	345	289	250	1317	79.3993	61	64	115	30	270	35.1994	26	13	18	28	85	6.99405	31	6	4	11	52	12.3558	19	23	29	38	109		29	14	24	67		22	15	20	57	3.60555	2	4	0	34	40	16.0831	14	1	4
AUSTSPEC1	0	0	0	0	0	0	4	0	0	0	4	2	0	0	0	0	0	0	2	0	0	0	2	1	0	0	0	0	0		0	0	0	0		0	0	0	0	0	0	0	0	0	0	0	0	0	0
AUSTSPEC2	0	0	0	0	0	0	0	0	0	0	0	0	0	0	0	0	0	0	0	1	1	1	3	0.5	0	0	0	0	0		0	0	0	0		0	0	0	0	0	0	0	0	0	0	0	0	0	0
BRAUSPEC1	0	0	2	0	2	1	0	19	0	0	19	9.5	0	0	26	0	26	13	0	0	0	0	0	0	0	0	0	0	0		10	0	0	10		0	0	0	0	0	0	0	0	0	0	0	6	0	1
BRAUSPEC2	16	25	67	10	118	25.7488	12	0	0	1	13	5.85235	0	0	0	0	0	0	0	0	0	0	0	0	7	4	9	6	26		0	0	9	9		0	0	0	0	0	0	0	0	0	0	0	0	0	0
BRAUSPEC3	44	24	60	19	147	18.8922	9	1	0	0	10	4.3589	0	0	0	0	0	0	8	9	32	2	51	13.2004	8	8	10	14	40		0	6	0	6		0	0	0	0	0	1	1	1	5	8	2	4	16	0
CERASPEC1	11	5	0	0	16	5.22813	0	0	0	0	0	0	0	0	0	0	0	0	0	0	0	0	0	0	10	0	0	4	14		0	0	0	0		0	0	0	0	0	0	0	3	0	3	1.5	12	0	0
CERASPEC2	0	0	0	0	0	0	0	0	0	0	0	0	0	0	0	0	0	0	6	0	0	0	6	3	0	0	0	0	0		7	0	0	7		0	0	0	0	0	7	0	0	0	7	3.5	0	0	0
CERASPEC3	33	12	14	1	60	13.2916	0	0	0	0	0	0	0	0	0	0	0	0	1	0	1	0	2	0.57735	6	12	4	1	23		0	0	0	0		0	0	0	0	0	0	0	0	0	0	0	0	5	0
CEYLMUIR	0	4	0	5	9	2.62996	0	0	0	0	0	0	0	0	0	0	0	0	0	0	0	0	0	0	1	0	0	0	1		0	0	0	0		0	0	0	0	0	0	0	0	0	0	0	5	0	0
CHALMEPH	0	1	0	0	1	0.5	0	0	0	0	0	0	0	0	0	0	0	0	9	0	11	0	20	5.83095	6	0	0	8	14		0	0	0	0		0	0	0	0	0	0	0	0	0	0	0	14	0	0
COMPBORN	0	0	0	2	2	1	0	0	0	0	0	0	0	0	0	0	0	0	2	1	0	0	3	0.957427	0	0	8	0	8		0	0	0	0		0	0	0	0	0	0	0	0	0	0	0	5	0	0
CREIDISC	0	0	0	0	0	0	0	0	0	0	0	0	0	0	0	0	0	0	0	0	0	0	0	0	6	0	0	0	6		0	0	0	0		0	0	0	0	0	0	0	0	0	0	0	13	0	6
CROCCHAN	0	0	0	0	0	0	3	2	0	0	5	1.5	0	0	0	0	0	0	0	0	3	0	3	1.5	0	0	0	0	0		0	0	0	0		0	0	0	0	0	0	0	0	0	0	0	0	0	0
HERISPEC1	9	0	0	0	9	4.5	0	0	0	0	0	0	0	0	0	0	0	0	0	0	0	0	0	0	0	0	0	0	0		0	0	0	0		0	0	0	0	0	0	0	0	0	0	0	5	0	8
HERISPEC2	0	0	0	0	0	0	0	0	0	0	0	0	0	0	0	0	0	0	0	0	0	0	0	0	0	9	7	0	16		0	0	0	0		0	0	0	0	0	0	0	0	1	1	0.5	0	0	0
HYLASPEC1	0	0	0	1	1	0.5	0	0	0	0	0	0	0	0	0	0	0	0	2	3	0	0	5	1.5	0	0	0	0	0		0	0	0	0		0	0	0	0	0	1	0	0	0	1	0.5	0	2	0
HYLASPEC2	0	0	1	0	1	0.5	0	0	0	0	0	0	0	0	0	0	0	0	0	0	0	0	0	0	0	0	0	0	0		0	0	0	0		0	0	0	0	0	0	0	0	0	0	0	0	0	0
HYPOGRIB	5452	1972	342	2337	10103	2134.94	219	1390	2150	95	3854	982.897	26	62	26	27	141	17.8396	1498	478	547	231	2754	556.456	910	367	823	304	2404		66	94	217	377		14	10	0	24	7.2111	1492	466	1388	2383	5729	783.814	194	9	54
HYPOSPEC2	2	1	0	0	3	0.957427	0	1	0	0	1	0.5	0	0	0	0	0	0	8	2	2	0	12	3.4641	0	0	4	1	5		2	1	40	43		0	0	0	0	0	1	0	0	4	5	1.89297	0	1	12
HYPOSQUA	0	50	0	12	62	23.6854	24	7	0	0	31	11.3248	0	0	0	0	0	0	0	0	0	0	0	0	36	0	0	1	37		7	1	0	8		0	0	0	0	0	0	0	1	0	1	0.5	12	0	0
LASIATRI	0	0	0	0	0	0	0	0	0	0	0	0	10	0	0	0	10	5	9	0	9	0	18	5.19615	0	0	0	0	0		0	0	0	0		0	0	0	0	0	3	3	0	0	6	1.73205	0	0	0
LASIAUDA	0	1	4	4	9	2.06155	0	9	0	0	9	4.5	0	0	0	0	0	0	0	0	0	0	0	0	0	0	0	0	0		10	0	0	10		0	0	0	0	0	0	0	0	0	0	0	0	0	0
LASINAIR	0	0	0	0	0	0	0	5	9	0	14	4.3589	0	0	0	0	0	0	3	1	0	0	4	1.41421	0	0	0	0	0		9	8	0	17		0	0	0	0	0	5	0	0	5	10	2.88675	0	0	0
LASISAEG	1	0	5	0	6	2.38048	7	0	0	0	7	3.5	0	0	10	0	10	5	0	0	0	0	0	0	0	0	0	3	3		0	17	1	18		7	8	0	15	4.3589	0	0	0	0	0	0	0	0	0
LASISCOB	0	3	1	0	4	1.41421	13	0	0	0	13	6.5	0	0	0	0	0	0	0	0	0	0	0	0	4	0	0	1	5		0	0	12	12		0	0	0	0	0	0	0	0	0	0	0	0	0	0
LASISPEC1	2	0	3	5	10	2.08167	0	0	0	0	0	0	0	0	0	0	0	0	2	0	0	1	3	0.957427	5	0	0	1	6		0	0	0	0		0	0	0	0	0	0	0	0	0	0	0	0	0	0
LASISPEC2	5	0	3	0	8	2.44949	0	0	0	0	0	0	0	0	0	0	0	0	0	0	0	0	0	0	0	5	0	0	5		0	0	0	0		0	0	0	0	0	0	0	0	0	0	0	0	0	0
LASISPEC3	5	5	0	0	10	2.88675	0	0	0	0	0	0	0	0	0	0	0	0	0	0	0	0	0	0	0	0	0	0	0		0	0	0	0		0	0	0	0	0	0	0	0	0	0	0	0	0	0
LASISPEC4	3	6	6	3	18	1.73205	0	1	1	0	2	0.57735	0	0	0	0	0	0	0	0	2	2	4	1.1547	0	3	2	11	16		0	1	1	2		0	0	0	0	0	0	1	0	0	1	0.5	0	0	0
LASISPEC5	0	0	0	0	0	0	0	0	0	0	0	0	0	0	0	0	0	0	4	0	0	0	4	2	0	0	0	2	2		0	0	0	0		0	0	0	0	0	0	0	0	0	0	0	14	0	0
LASISPEC6	0	0	4	2	6	1.91485	0	0	0	0	0	0	0	0	0	0	0	0	0	0	0	0	0	0	0	0	0	1	1		0	0	0	0		0	0	0	0	0	0	2	0	0	2	1	1	0	0
LASISPEC7	0	0	1	0	1	0.5	0	0	0	0	0	0	0	0	0	0	0	0	0	0	0	0	0	0	0	0	0	0	0		0	0	0	0		0	0	0	0	0	0	0	0	0	0	0	4	0	0
LASISPEC8	1	0	0	0	1	0.5	0	0	0	0	0	0	0	0	0	0	0	0	0	0	0	0	0	0	0	0	1	1	2		0	0	0	0		0	0	0	0	0	0	1	0	0	1	0.5	0	0	1
LASITRAN	0	0	0	0	0	0	0	0	0	0	0	0	0	0	0	0	0	0	0	0	0	0	0	0	0	0	10	0	10		0	0	0	0		0	0	0	0	0	5	0	0	0	5	2.5	0	0	0
LEUCBOUY	0	0	0	0	0	0	5	0	0	0	5	2.5	6	20	0	0	26	9.43398	4	0	0	0	4	2	0	0	0	0	0		0	0	0	0		0	0	0	0	0	0	0	0	0	0	0	0	0	0
LEUCCAND	0	0	0	0	0	0	0	0	0	0	0	0	0	0	0	0	0	0	0	0	0	0	0	0	0	0	0	0	0		0	0	0	0		0	0	0	0	0	0	0	0	0	0	0	0	0	0
LEUCCLYP	5	0	0	0	5	2.5	0	1	0	0	1	0.5	0	0	0	0	0	0	0	0	0	0	0	0	0	0	0	0	0		0	0	0	0		0	0	0	0	0	0	0	0	0	0	0	0	0	0
LEUCGRAN	0	0	0	0	0	0	8	1	7	0	16	4.08248	0	0	0	0	0	0	1	0	5	1	7	2.21736	0	0	0	0	0		7	3	0	10		0	0	0	0	0	2	1	0	0	3	0.957427	0	0	0
LEUCMICR	0	0	0	0	0	0	0	0	9	1	10	4.3589	0	0	0	0	0	0	0	0	0	0	0	0	5	3	4	3	15		14	0	0	14		0	0	0	0	0	0	0	0	0	0	0	0	0	0
LIOTSPEC1	30	0	12	0	42	14.1774	0	0	1	0	1	0.5	0	0	0	0	0	0	0	41	0	0	41	20.5	0	0	0	0	0		0	0	1	1		0	0	0	0	0	21	8	0	18	47	9.60469	0	0	0
LIOTSPEC10	0	0	0	0	0	0	0	0	1	0	1	0.5	0	0	0	0	0	0	0	0	0	0	0	0	0	0	0	0	0		0	0	0	0		0	0	0	0	0	0	0	0	0	0	0	0	0	0
LIOTSPEC11	0	0	0	0	0	0	0	0	1	0	1	0.5	0	0	0	0	0	0	0	0	0	0	0	0	0	0	0	0	0		0	0	0	0		0	0	0	0	0	0	0	0	0	0	0	0	0	0
LIOTSPEC12	0	0	0	0	0	0	0	0	1	0	1	0.5	0	0	0	0	0	0	0	0	0	0	0	0	0	0	0	0	0		0	0	0	0		0	0	0	0	0	0	0	0	0	0	0	0	0	0
LIOTSPEC13	0	0	0	0	0	0	0	0	1	0	1	0.5	0	0	0	0	0	0	0	0	0	0	0	0	0	0	0	0	0		0	0	0	0		0	0	0	0	0	0	0	0	0	0	0	0	0	0
LIOTSPEC14	0	0	0	0	0	0	0	0	1	0	1	0.5	0	0	0	0	0	0	0	0	0	0	0	0	0	0	0	0	0		0	0	0	0		0	0	0	0	0	0	0	0	0	0	0	0	0	0
LIOTSPEC15	0	0	0	0	0	0	0	0	1	0	1	0.5	0	0	0	0	0	0	0	0	0	0	0	0	0	0	0	0	0		0	0	0	0		0	0	0	0	0	0	0	0	0	0	0	0	0	0
LIOTSPEC16	0	0	0	0	0	0	0	0	1	0	1	0.5	0	0	0	0	0	0	0	0	0	0	0	0	0	0	0	0	0		0	0	0	0		0	0	0	0	0	0	0	0	0	0	0	0	0	0
LIOTSPEC17	0	0	0	0	0	0	0	0	1	0	1	0.5	0	0	0	0	0	0	0	0	0	0	0	0	0	0	0	0	0		0	0	0	0		0	0	0	0	0	0	0	0	0	0	0	0	0	0
LIOTSPEC18	0	0	0	0	0	0	0	0	0	0	0	0	0	0	0	0	0	0	0	0	0	0	0	0	0	0	0	0	0		0	0	0	0		0	0	0	0	0	0	0	0	0	0	0	0	0	0
LIOTSPEC19	0	0	0	0	0	0	0	0	0	0	0	0	0	0	0	0	0	0	0	0	0	0	0	0	0	0	0	0	0		0	0	0	0		0	0	0	0	0	0	0	0	0	0	0	0	0	0
LIOTSPEC2	0	0	0	0	0	0	0	0	0	0	0	0	0	0	0	0	0	0	0	0	0	0	0	0	0	0	0	0	0		1	0	0	1		0	0	0	0	0	0	0	0	0	0	0	0	0	0
LIOTSPEC3	0	0	0	0	0	0	0	0	0	0	0	0	0	0	0	0	0	0	0	0	0	0	0	0	0	0	0	0	0		1	0	0	1		0	0	0	0	0	0	0	0	0	0	0	0	0	0
LIOTSPEC4	0	0	0	0	0	0	0	0	0	0	0	0	0	0	0	0	0	0	0	0	0	0	0	0	0	0	0	0	0		1	0	0	1		0	0	0	0	0	0	0	0	0	0	0	0	0	0
LIOTSPEC5	0	0	0	0	0	0	0	0	0	0	0	0	0	0	0	0	0	0	0	0	0	0	0	0	0	0	0	0	0		1	0	0	1		0	0	0	0	0	0	0	0	0	0	0	0	0	0
LIOTSPEC6	0	0	0	0	0	0	0	0	0	0	0	0	0	0	0	0	0	0	0	0	0	0	0	0	0	0	0	0	0		1	0	0	1		0	0	0	0	0	0	0	0	0	0	0	0	0	0
LIOTSPEC7	0	0	0	0	0	0	0	0	0	0	0	0	0	0	0	0	0	0	0	0	0	0	0	0	0	0	0	0	0		1	0	0	1		0	0	0	0	0	0	0	0	0	0	0	0	0	0
LIOTSPEC8	0	0	0	0	0	0	0	0	0	0	0	0	0	0	0	0	0	0	0	0	0	0	0	0	0	0	0	0	0		1	0	0	1		0	0	0	0	0	0	0	0	0	0	0	0	0	0
LIOTSPEC9	0	0	0	0	0	0	0	0	1	0	1	0.5	0	0	0	0	0	0	0	0	0	0	0	0	0	0	0	0	0		0	0	0	0		0	0	0	0	0	0	0	0	0	0	0	0	0	0
LITHSPEC1	0	0	0	0	0	0	0	0	0	0	0	0	0	0	0	0	0	0	0	0	0	0	0	0	0	0	0	0	0		0	0	0	0		0	0	0	0	0	7	0	0	7	14	4.04145	0	0	0
MACRARMA	0	0	0	0	0	0	0	0	0	0	0	0	0	0	0	0	0	0	1	4	0	0	5	1.89297	0	0	0	0	0		0	0	0	0		0	0	0	0	0	0	0	0	0	0	0	0	0	0
MACRSPEC1	0	0	0	0	0	0	0	0	0	0	0	0	0	0	0	0	0	0	0	0	0	0	0	0	0	0	0	0	0		3	0	0	3		0	0	0	0	0	4	0	0	0	4	2	0	0	0
MACRSPEC2	0	0	0	0	0	0	0	0	0	0	0	0	0	0	0	0	0	0	0	0	0	0	0	0	0	0	0	0	0		0	0	0	0		0	0	0	0	0	0	4	0	0	4	2	0	0	0
MEGACHILSPEC1	1	16	0	0	17	7.8475	0	0	0	0	0	0	0	0	0	0	0	0	0	0	0	0	0	0	0	0	0	0	0		0	0	0	0		0	0	0	0	0	0	0	0	0	0	0	0	0	7
MEGACHILSPEC10	3	4	0	0	7	2.06155	0	0	0	0	0	0	0	0	0	0	0	0	0	0	0	0	0	0	0	5	0	6	11		0	0	0	0		0	0	0	0	0	0	0	0	0	0	0	0	0	0
MEGACHILSPEC11	0	8	1	1	10	3.69685	0	0	0	0	0	0	0	0	0	0	0	0	0	0	0	0	0	0	6	0	5	0	11		0	0	0	0		0	0	0	0	0	0	0	0	0	0	0	0	0	0
MEGACHILSPEC12	1	2	3	0	6	1.29099	0	0	0	0	0	0	0	0	0	0	0	0	0	0	0	0	0	0	0	6	8	0	14		0	0	0	0		0	0	0	0	0	0	0	0	0	0	0	0	0	0
MEGACHILSPEC13	0	0	0	0	0	0	0	0	0	0	0	0	0	0	0	0	0	0	0	0	0	0	0	0	3	1	1	0	5		0	0	0	0		0	0	0	0	0	0	0	0	0	0	0	0	0	0
MEGACHILSPEC14	0	7	0	0	7	3.5	0	0	0	0	0	0	0	0	0	0	0	0	0	0	0	0	0	0	0	0	1	0	1		0	0	0	0		0	0	0	0	0	0	0	0	0	0	0	0	0	0
MEGACHILSPEC15	8	0	0	0	8	4	0	0	0	0	0	0	0	0	0	0	0	0	0	0	0	0	0	0	1	0	0	0	1		0	0	0	0		0	0	0	0	0	0	0	0	0	0	0	0	0	0
MEGACHILSPEC16	0	0	1	0	1	0.5	0	0	0	0	0	0	0	0	0	0	0	0	0	0	0	0	0	0	4	0	0	0	4		0	0	0	0		0	0	0	0	0	0	0	0	0	0	0	0	0	0
MEGACHILSPEC17	0	0	6	0	6	3	0	0	0	0	0	0	0	0	0	0	0	0	0	0	0	0	0	0	4	3	1	0	8		0	0	0	0		0	0	0	0	0	0	0	0	0	0	0	0	0	0
MEGACHILSPEC18	0	0	0	0	0	0	0	0	0	0	0	0	0	0	0	0	0	0	0	0	0	0	0	0	0	0	0	0	0		0	0	0	0		0	0	0	0	0	0	0	0	0	0	0	2	0	2
MEGACHILSPEC19	0	0	0	0	0	0	0	0	0	0	0	0	0	0	0	0	0	0	0	0	0	0	0	0	0	0	0	0	0		0	0	0	0		0	0	0	0	0	0	0	0	0	0	0	0	5	0
MEGACHILSPEC20	0	7	0	0	7	3.5	0	0	0	0	0	0	0	0	0	0	0	0	0	0	0	0	0	0	3	0	0	0	3		0	0	0	0		0	0	0	0	0	0	0	0	0	0	0	2	1	0
MEGACHILSPEC21	0	4	1	0	5	1.89297	0	0	0	0	0	0	0	0	0	0	0	0	0	0	0	0	0	0	1	0	0	0	1		0	0	0	0		0	0	0	0	0	0	0	0	0	0	0	1	0	0
MEGACHILSPEC22	0	0	0	0	0	0	0	0	0	0	0	0	0	0	0	0	0	0	0	0	0	0	0	0	1	0	0	0	1		0	0	0	0		0	0	0	0	0	0	0	0	0	0	0	1	0	0
MEGACHILSPEC23	6	1	0	0	7	2.87228	0	0	0	0	0	0	0	0	0	0	0	0	0	0	0	0	0	0	0	0	0	0	0		0	0	0	0		0	0	0	0	0	0	0	0	0	0	0	0	1	0
MEGACHILSPEC24	0	0	0	0	0	0	0	0	0	0	0	0	0	0	0	0	0	0	0	0	0	0	0	0	0	0	0	0	0		0	0	0	0		0	0	0	0	0	0	0	4	0	4	2	0	0	0
MEGACHILSPEC25	0	0	0	0	0	0	0	0	1	0	1	0.5	0	0	0	0	0	0	0	0	4	0	4	2	0	0	0	0	0		0	0	0	0		0	0	0	0	0	1	0	0	0	1	0.5	0	0	0
MEGACHILSPEC26	0	0	0	0	0	0	0	0	2	0	2	1	0	0	0	0	0	0	0	0	0	0	0	0	0	0	0	0	0		0	0	0	0		0	0	0	0	0	0	0	0	0	0	0	0	0	0
MEGACHILSPEC4	0	0	0	0	0	0	0	0	0	0	0	0	0	0	0	0	0	0	0	0	0	0	0	0	0	0	0	0	0		0	0	0	0		0	0	0	0	0	0	0	0	0	0	0	11	0	9
MEGACHILSPEC5	0	0	0	0	0	0	1	1	3	0	5	1.25831	0	0	0	0	0	0	0	19	10	14	43	8.05709	0	0	0	0	0		0	1	1	2		0	0	0	0	0	6	1	6	0	13	3.20156	0	1	0
MEGACHILSPEC6	0	0	0	0	0	0	0	0	0	0	0	0	0	0	0	0	0	0	0	0	0	0	0	0	0	0	0	0	0		0	0	0	0		0	0	0	0	0	0	0	0	0	0	0	11	0	0
MEGACHILSPEC7	0	0	0	0	0	0	0	0	0	0	0	0	0	0	0	0	0	0	0	0	0	0	0	0	0	0	0	0	0		0	0	0	0		0	0	0	0	0	0	0	0	0	0	0	11	0	0
MEGACHILSPEC8	0	1	1	1	3	0.5	0	4	0	0	4	2	0	0	0	0	0	0	0	9	5	7	21	3.86221	0	1	0	0	1		0	0	0	0		0	0	0	0	0	6	0	6	0	12	3.4641	0	0	0
MEGACHILSPEC9	0	0	0	0	0	0	0	0	0	0	0	0	0	0	0	0	0	0	0	0	0	0	0	0	6	0	0	0	6		0	0	0	0		0	0	0	0	0	0	0	0	0	0	0	0	0	6
MEGAEURY	0	0	0	0	0	0	0	0	0	0	0	0	0	0	0	0	0	0	0	0	0	0	0	0	13	0	0	0	13		0	0	0	0		0	0	0	0	0	0	0	0	0	0	0	8	11	6
MELITOGO	0	0	12	0	12	6	12	0	125	0	137	60.7639	0	8	0	0	8	4	12	12	14	0	38	6.40312	0	13	0	0	13		8	0	0	8		6	0	0	6	3.4641	0	0	9	14	23	6.94622	10	0	0
PACHAMOE	3	1	25	0	29	11.8989	0	0	0	0	0	0	0	0	0	0	0	0	0	0	0	0	0	0	10	0	2	1	13		0	0	0	0		0	0	0	0	0	0	0	0	1	1	0.5	0	0	0
PACHFLAV	20	34	20	14	88	8.48528	0	0	0	0	0	0	0	0	0	0	0	0	0	0	0	0	0	0	3	0	6	3	12		0	0	0	0		0	0	0	0	0	0	0	0	0	0	0	8	0	0
PLEBARMA	24	0	11	0	35	11.4127	0	6	9	3	18	3.87298	8	0	6	0	14	4.12311	28	23	0	0	51	14.8633	0	16	0	0	16		0	0	3	3		5	7	0	12	3.60555	0	0	0	0	0	0	0	0	4
PSEUINTE	105	65	35	10	215	40.9013	0	0	3	0	3	1.5	0	14	0	0	14	7	26	10	6	6	48	9.5219	103	45	72	25	245		1	0	0	1		13	0	0	13	7.50555	16	17	3	17	53	6.84957	8	23	30
PSEUJUCU	0	0	0	0	0	0	0	0	0	0	0	0	0	0	0	0	0	0	7	0	6	10	23	4.19325	7	0	0	0	7		0	0	0	0		0	0	0	0	0	0	0	0	0	0	0	0	0	0
PSEUSPEC1	0	0	0	0	0	0	0	0	0	0	0	0	0	0	0	0	0	0	19	0	0	0	19	9.5	4	0	8	0	12		0	0	0	0		0	0	0	0	0	0	0	0	1	1	0.5	0	0	0
SELAJUCU	371	205	34	0	610	171.072	2	0	0	0	2	1	21	23	62	34	140	18.8856	114	33	179	27	353	72.3481	196	77	0	0	273		0	0	0	0		51	19	0	70	25.7747	0	0	74	0	74	37	46	0	0
SELALUCI	0	0	0	0	0	0	0	0	0	0	0	0	0	0	0	0	0	0	0	0	0	0	0	0	81	0	73	111	265		0	0	0	0		0	0	0	0	0	0	0	0	0	0	0	53	100	0
SELASPEC1	0	0	0	0	0	0	0	0	0	0	0	0	0	0	0	0	0	0	0	0	0	0	0	0	0	0	0	0	0		0	0	0	0		0	0	0	0	0	0	0	0	0	0	0	0	0	0
STEGJUNO	0	1	1	1	3	0.5	0	0	0	0	0	0	0	0	0	0	0	0	1	1	6	1	9	2.5	2	1	0	1	4		0	0	0	0		0	0	0	0	0	5	0	0	1	6	2.38048	0	0	0
STEGSPEC1	0	0	0	0	0	0	0	0	0	0	0	0	0	0	0	0	0	0	0	0	0	0	0	0	0	1	0	0	1		0	0	0	0		0	0	0	0	0	0	0	0	0	0	0	4	0	0
TETRFRAT	0	0	0	1	1	0.5	0	66	21	14	101	28.5351	0	13	32	0	45	15.13	33	15	26	44	118	12.1792	0	0	23	0	23		9	0	0	9		0	19	0	19	10.9697	1	14	0	21	36	10.2307	0	0	0
THRIPETE	0	8	4	0	12	3.82971	0	0	0	0	0	0	0	0	0	0	0	0	0	0	0	0	0	0	6	0	0	0	6		0	0	0	0		0	0	0	0	0	0	0	0	0	0	0	2	0	0
TRINCIRR	0	0	0	0	0	0	1	3	4	1	9	1.5	0	0	0	0	0	0	1	0	1	2	4	0.816497	0	0	0	0	0		4	2	0	6		0	0	0	0	0	0	0	0	0	0	0	0	0	0
TRINORIE	0	0	0	0	0	0	0	1	11	0	12	5.35413	0	0	0	0	0	0	0	0	0	1	1	0.5	0	0	0	0	0		1	0	0	1		0	0	0	0	0	0	0	0	0	0	0	0	0	0
XYLOINCO	1	12	0	9	22	5.91608	1	0	0	0	1	0.5	0	6	0	0	6	3	4	0	0	0	4	2	0	25	4	5	34		0	11	0	11		5	0	0	5	2.88675	10	0	0	0	10	5	24	0	0
XYLOMODE	0	1	6	9	16	4.24264	9	0	0	0	9	4.5	0	0	6	0	6	3	0	0	0	0	0	0	8	10	0	0	18		0	0	0	0		6	8	0	14	4.16333	0	0	0	0	0	0	0	0	0
XYLOOLIV	14	13	0	0	27	7.80491	1	1	0	11	13	5.18813	8	0	0	0	8	4	17	12	2	0	31	8.09835	0	8	9	0	17		1	0	6	7		6	0	0	6	3.4641	0	0	0	0	0	0	24	0	0
XYLOSCIO	8	11	11	0	30	5.19615	0	0	0	9	9	4.5	0	17	0	0	17	8.5	0	0	0	0	0	0	0	0	0	0	0		5	1	0	6		14	0	0	14	8.0829	0	0	0	0	0	0	0	0	0
XYLOSPEC	0	0	0	0	0	0	0	0	0	0	0	0	0	0	0	0	0	0	0	0	0	0	0	0	0	0	0	0	0		0	0	0	0		0	0	0	0	0	0	0	0	0	0	0	0	0	0
XYLOUSTU	0	0	0	0	0	0	0	0	7	0	7	3.5	0	0	6	0	6	3	0	0	11	4	15	5.18813	0	0	8	0	8		0	1	0	1		0	0	0	0	0	5	0	0	0	5	2.5	0	6	0
[truncated: 21 more columns]

## Sheet: Tabelle10
id	BSavDry_Mean	BSavDry_SD	BCot_Mean	BCot_SD	BSes_Mean	BSes_SD	BSavRain_Mean	BSavRain_SD	DSavDry_Mean	DSavDry_SD	DCotRain_Mean	DCotRain_SD	DSesRain_Mean	DSesRain_SD	DSavRain_Mean	DSavRain_SD	NSavDry_Mean	NSavDry_SD	Ncot_Mean	NCotSD	NazSes_mean	NazSes_SD	NSavRain_Mean	NSavRain_Mean	Total
ACUNIVOI	0	0	0	0	0	0	2.25	2.87228	0	0	0	0	0	0	0	0	0	0	1.75	2.36291	0	0	0.75	1.5	4.75
ACUNSENT	0	0	0	0	0	0	0	0	0	0	3	3.55903	0.889757	1.77951	1.5	1.73205	0	0	0	0	0	0	0	0	5.38976
AMEGACRA	2	2.44949	7	8.7178	1.5	3	0	0	0.75	1.5	0.375	0.75	0.1875	0.375	0	0	0.75	1.5	2.75	3.20156	0	0	0	0	15.3125
AMEGNUBI	0	0	0	0	0	0	0.75	1.5	0	0	0	0	0	0	0	0	0	0	2.25	2.62996	0	0	1.25	2.5	4.25
AMEGSPEC1	0	0	1.25	2.5	1.75	3.5	0	0	0	0	1.25	2.5	1.875	2.39357	0	0	0	0	1	2	1.5	2.38048	0	0	8.625
AMEGSPEC2	0	0	0	0	0	0	1.25	0.957427	0.5	0.57735	0.394338	0.486938	0.121734	0.243469	1	0.816497	0	0	0	0	3	3.82971	0	0	6.26607
AMEGSPEC3	0	0	0	0	0	0	0	0	0	0	0	0	0	0	0	0	0	0	0	0	0	0	0	0	0
AMEGSPEC4	0	0	0	0	0	0	0	0	0	0	0	0	0	0	0	0	0.5	0.57735	0	0	0	0	0	0	0.5
AMEGSPEC5	0	0	0	0	0	0	0	0	0	0	0	0	0	0	0	0	1.5	3	0	0	0	0	0	0	1.5
AMEGSPEC6	9.5	7.93725	0.25	0.5	0	0	0.75	0.957427	5.5	4.50925	1.12731	2.25462	0.563656	1.12731	0.5	0.57735	3	2.70801	0	0	0	0	0	0	21.191
AMEGSPEC7	0	0	1.75	3.5	0	0	0	0	0	0	0	0	0	0	0	0	0	0	0	0	0	0	0	0	1.75
AMEGTORR	0	0	0	0	0	0	0	0	0	0	0	0	0	0	0	0	0	0	1	2	0	0	0	0	1
ANTHSPEC1	0	0	0	0	0	0	0.25	0.5	0	0	0	0	0	0	1.5	3	0	0	0	0	0	0	0	0	1.75
APISMELL	329.25	79.3993	67.5	35.1994	21.25	6.99405	13	12.3558	27.25	8.26136	18.8153	9.40181	16.6005	5.6301	10	16.0831	6	5.59762	6.75	5.12348	5	5.22813	1.5	1.91485	522.916
AUSTSPEC1	0	0	1	2	0	0	0.5	1	0	0	0	0	0	0	0	0	0	0	0	0	0	0	0	0	1.5
AUSTSPEC2	0	0	0	0	0	0	0.75	0.5	0	0	0	0	0	0	0	0	0	0	0	0	0	0	0.75	1.5	1.5
BRAUSPEC1	0.5	1	4.75	9.5	6.5	13	0	0	0	0	2.5	5	1.25	2.5	0	0	1.75	2.87228	4.5	5.25991	3.5	7	0	0	25.25
BRAUSPEC2	29.5	25.7488	3.25	5.85235	0	0	0	0	6.5	2.08167	2.77042	4.26742	1.06685	2.13371	0	0	6.25	12.5	2.75	5.5	0	0	0	0	52.0873
BRAUSPEC3	36.75	18.8922	2.5	4.3589	0	0	12.75	13.2004	10	2.82843	2.20711	2.8586	0.714649	1.4293	2	2	6.75	6.80074	0	0	0	0	0.75	0.957427	74.4218
CERASPEC1	4	5.22813	0	0	0	0	0	0	3.5	4.72582	1.18145	2.36291	0.590727	1.18145	0.75	1.5	3	6	2.5	3.78594	0	0	4.75	5.5	20.2722
CERASPEC2	0	0	0	0	0	0	1.5	3	0	0	1.75	3.5	0.875	1.75	1.75	3.5	0	0	2.5	5	0	0	0	0	8.375
CERASPEC3	15	13.2916	0	0	0	0	0.5	0.57735	5.75	4.64579	1.16145	2.32289	0.580723	1.16145	0	0	3.5	4.3589	0.5	1	0	0	5.5	5.50757	32.4922
CEYLMUIR	2.25	2.62996	0	0	0	0	0	0	0.25	0.5	0.125	0.25	0.0625	0.125	0	0	1.25	2.5	0	0	0	0	0	0	3.9375
CHALMEPH	0.25	0.5	0	0	0	0	5	5.83095	3.5	4.12311	1.03078	2.06155	0.515388	1.03078	0	0	3.5	7	0	0	4	4.89898	2	4	19.7962
COMPBORN	0.5	1	0	0	0	0	0.75	0.957427	2	4	1	2	0.5	1	0	0	1.25	2.5	4.5	5.19615	6.25	7.5	0.25	0.5	17
CREIDISC	0	0	0	0	0	0	0	0	1.5	3	0.75	1.5	0.375	0.75	0	0	4.75	6.18466	0	0	3.75	7.5	0	0	11.125
CROCCHAN	0	0	1.25	1.5	0	0	0.75	1.5	0	0	0	0	0	0	0	0	0	0	1.5	3	0	0	0.25	0.5	3.75
HERISPEC1	2.25	4.5	0	0	0	0	0	0	0	0	0	0	0	0	0	0	3.25	3.94757	3	6	0	0	0.25	0.5	8.75
HERISPEC2	0	0	0	0	0	0	0	0	4	4.69042	1.1726	2.34521	0.586302	1.1726	0.25	0.5	0	0	0	0	0	0	2	4	8.00891
HYLASPEC1	0.25	0.5	0	0	0	0	1.25	1.5	0	0	0	0	0	0	0.25	0.5	0.5	1	0	0	0	0	0.75	1.5	3
HYLASPEC2	0.25	0.5	0	0	0	0	0	0	0	0	0	0	0	0	0	0	0	0	0	0	0	0	0	0	0.25
HYPOGRIB	2525.75	2134.94	963.5	982.897	35.25	17.8396	688.5	556.456	601	309.693	171.673	112.996	34.2489	52.827	1432.25	783.814	69.75	84.9642	5.5	6.40312	22.75	40.9664	13.25	7.22842	6563.42
HYPOSPEC2	0.75	0.957427	0.25	0.5	0	0	3	3.4641	1.25	1.89297	11.2232	19.1897	4.79744	9.59487	1.25	1.89297	3.25	5.85235	0	0	0	0	0.25	0.5	26.0207
HYPOSQUA	15.5	23.6854	7.75	11.3248	0	0	0	0	9.25	17.8396	6.45989	8.19205	2.04801	4.09603	0.25	0.5	4.5	5.74456	2.5	5	0	0	0	0	48.2579
LASIATRI	0	0	0	0	2.5	5	4.5	5.19615	0	0	0	0	0	0	1.5	1.73205	0	0	5.25	6.39661	1	2	3	6	17.75
LASIAUDA	2.25	2.06155	2.25	4.5	0	0	0	0	0	0	2.5	5	1.25	2.5	0	0	0	0	2.75	3.40343	0	0	0	0	11
LASINAIR	0	0	3.5	4.3589	0	0	1	1.41421	0	0	4.25	4.92443	1.23111	2.46221	2.5	2.88675	0	0	1.75	3.5	0	0	2.75	3.20156	16.9811
LASISAEG	1.5	2.38048	1.75	3.5	2.5	5	0	0	0.75	1.5	4.875	8.10735	5.77684	3.88337	0	0	0	0	0	0	2.75	5.5	0	0	19.9018
LASISCOB	1	1.41421	3.25	6.5	0	0	0	0	1.25	1.89297	3.47324	5.75412	1.43853	2.87706	0	0	0.75	1.5	3.25	6.5	0	0	0	0	14.4118
LASISPEC1	2.5	2.08167	0	0	0	0	0.75	0.957427	1.5	2.38048	0.595119	1.19024	0.29756	0.595119	0	0	0	0	0	0	0	0	2.25	3.20156	7.89268
LASISPEC2	2	2.44949	0	0	0	0	0	0	1.25	2.5	0.625	1.25	0.3125	0.625	0	0	0	0	0	0	0	0	0	0	4.1875
LASISPEC3	2.5	2.88675	0	0	0	0	0	0	0	0	0	0	0	0	0	0	2	4	0	0	0	0	0	0	4.5
LASISPEC4	4.5	1.73205	0.5	0.57735	0	0	1	1.1547	4	4.83046	1.70761	2.1346	0.53365	1.0673	0.25	0.5	0	0	0	0	0	0	0.25	0.5	12.7413
LASISPEC5	0	0	0	0	0	0	1	2	0.5	1	0.25	0.5	0.125	0.25	0	0	3.5	7	0	0	0	0	0.25	0.5	5.625
LASISPEC6	1.5	1.91485	0	0	0	0	0	0	0.25	0.5	0.125	0.25	0.0625	0.125	0.5	1	0.25	0.5	0	0	0	0	0	0	2.6875
LASISPEC7	0.25	0.5	0	0	0	0	0	0	0	0	0	0	0	0	0	0	1	2	0	0	0	0	0	0	1.25
LASISPEC8	0.25	0.5	0	0	0	0	0	0	0.5	0.57735	0.144338	0.288675	0.0721688	0.144338	0.25	0.5	0.25	0.5	0	0	0	0	0	0	1.46651
LASITRAN	0	0	0	0	0	0	0	0	2.5	5	1.25	2.5	0.625	1.25	1.25	2.5	0	0	0	0	0	0	0	0	5.625
LEUCBOUY	0	0	1.25	2.5	6.5	9.43398	1	2	0	0	0	0	0	0	0	0	0	0	1.25	2.5	3	3.82971	0.75	1.5	13.75
LEUCCAND	0	0	0	0	0	0	0	0	0	0	0	0	0	0	0	0	0	0	0	0	0	0	0	0	0
LEUCCLYP	1.25	2.5	0.25	0.5	0	0	0	0	0	0	0	0	0	0	0	0	0.5	1	0	0	0	0	0	0	2
LEUCGRAN	0	0	4	4.08248	0	0	1.75	2.21736	0	0	2.5	3.31662	0.829156	1.65831	0.75	0.957427	0	0	1	2	0	0	0.5	1	11.3292
LEUCMICR	0	0	2.5	4.3589	0	0	0	0	3.75	0.957427	3.73936	6.8553	1.71383	3.42765	0	0	0	0	0	0	0	0	0	0	11.7032
LIOTSPEC1	10.5	14.1774	0.25	0.5	0	0	10.25	20.5	0	0	0.25	0.5	0.125	0.25	11.75	9.60469	4.25	8.5	0	0	0	0	6.25	5.67891	43.625
LIOTSPEC10	0	0	0.25	0.5	0	0	0	0	0	0	0	0	0	0	0	0	0	0	0	0	0	0	0	0	0.25
LIOTSPEC11	0	0	0.25	0.5	0	0	0	0	0	0	0	0	0	0	0	0	0	0	0	0	0	0	0	0	0.25
LIOTSPEC12	0	0	0.25	0.5	0	0	0	0	0	0	0	0	0	0	0	0	0	0	0	0	0	0	0	0	0.25
LIOTSPEC13	0	0	0.25	0.5	0	0	0	0	0	0	0	0	0	0	0	0	0	0	0	0	0	0	0	0	0.25
LIOTSPEC14	0	0	0.25	0.5	0	0	0	0	0	0	0	0	0	0	0	0	0	0	0	0	0	0	0	0	0.25
LIOTSPEC15	0	0	0.25	0.5	0	0	0	0	0	0	0	0	0	0	0	0	0	0	0	0	0	0	0	0	0.25
LIOTSPEC16	0	0	0.25	0.5	0	0	0	0	0	0	0	0	0	0	0	0	0	0	0	0	0	0	0	0	0.25
LIOTSPEC17	0	0	0.25	0.5	0	0	0	0	0	0	0	0	0	0	0	0	0	0	0	0	0	0	0	0	0.25
LIOTSPEC18	0	0	0	0	0	0	0	0	0	0	0	0	0	0	0	0	0	0	0	0	0	0	0	0	0
LIOTSPEC19	0	0	0	0	0	0	0	0	0	0	0	0	0	0	0	0	0	0	0	0	0	0	0	0	0
LIOTSPEC2	0	0	0	0	0	0	0	0	0	0	0.25	0.5	0.125	0.25	0	0	0	0	0	0	0	0	0	0	0.375
LIOTSPEC3	0	0	0	0	0	0	0	0	0	0	0.25	0.5	0.125	0.25	0	0	0	0	0	0	0	0	0	0	0.375
LIOTSPEC4	0	0	0	0	0	0	0	0	0	0	0.25	0.5	0.125	0.25	0	0	0	0	0	0	0	0	0	0	0.375
LIOTSPEC5	0	0	0	0	0	0	0	0	0	0	0.25	0.5	0.125	0.25	0	0	0	0	0	0	0	0	0	0	0.375
LIOTSPEC6	0	0	0	0	0	0	0	0	0	0	0.25	0.5	0.125	0.25	0	0	0	0	0	0	0	0	0	0	0.375
LIOTSPEC7	0	0	0	0	0	0	0	0	0	0	0.25	0.5	0.125	0.25	0	0	0	0	0	0	0	0	0	0	0.375
LIOTSPEC8	0	0	0	0	0	0	0	0	0	0	0.25	0.5	0.125	0.25	0	0	0	0	0	0	0	0	0	0	0.375
LIOTSPEC9	0	0	0.25	0.5	0	0	0	0	0	0	0	0	0	0	0	0	0	0	0	0	0	0	0	0	0.25
LITHSPEC1	0	0	0	0	0	0	0	0	0	0	0	0	0	0	3.5	4.04145	0	0	0	0	2	4	0.5	1	6
MACRARMA	0	0	0	0	0	0	1.25	1.89297	0	0	0	0	0	0	0	0	0	0	4	4.6188	0	0	0.5	1	5.75
MACRSPEC1	0	0	0	0	0	0	0	0	0	0	0.75	1.5	0.375	0.75	1	2	0	0	0	0	0	0	0	0	2.125
MACRSPEC2	0	0	0	0	0	0	0	0	0	0	0	0	0	0	1	2	0	0	0	0	0	0	0	0	1
MEGACHILSPEC1	4.25	7.8475	0	0	0	0	0	0	0	0	0	0	0	0	0	0	1.75	3.5	2.25	4.5	3.75	7.5	1	2	13
MEGACHILSPEC10	1.75	2.06155	0	0	0	0	0	0	2.75	3.20156	0.800391	1.60078	0.400195	0.800391	0	0	0	0	0	0	0.25	0.5	0	0	5.95059
MEGACHILSPEC11	2.5	3.69685	0	0	0	0	0	0	2.75	3.20156	0.800391	1.60078	0.400195	0.800391	0	0	0	0	0	0	0.25	0.5	0	0	6.70059
MEGACHILSPEC12	1.5	1.29099	0	0	0	0	0	0	3.5	4.12311	1.03078	2.06155	0.515388	1.03078	0	0	0	0	0	0	0.25	0.5	0	0	6.79616
MEGACHILSPEC13	0	0	0	0	0	0	0	0	1.25	1.25831	0.314576	0.629153	0.157288	0.314576	0	0	0	0	0	0	0.25	0.5	0	0	1.97186
MEGACHILSPEC14	1.75	3.5	0	0	0	0	0	0	0.25	0.5	0.125	0.25	0.0625	0.125	0	0	0	0	0	0	0	0	0	0	2.1875
MEGACHILSPEC15	2	4	0	0	0	0	0	0	0.25	0.5	0.125	0.25	0.0625	0.125	0	0	0	0	0	0	0	0	0	0	2.4375
MEGACHILSPEC16	0.25	0.5	0	0	0	0	0	0	1	2	0.5	1	0.25	0.5	0	0	0	0	0	0	0	0	0	0	2
MEGACHILSPEC17	1.5	3	0	0	0	0	0	0	2	1.82574	0.456435	0.912871	0.228218	0.456435	0	0	0	0	0	0	0	0	0	0	4.18465
MEGACHILSPEC18	0	0	0	0	0	0	0	0	0	0	0	0	0	0	0	0	1	1.1547	0	0	0	0	0	0	1
MEGACHILSPEC19	0	0	0	0	0	0	0	0	0	0	0	0	0	0	0	0	1.25	2.5	0	0	0	0	0	0	1.25
MEGACHILSPEC20	1.75	3.5	0	0	0	0	0	0	0.75	1.5	0.375	0.75	0.1875	0.375	0	0	0.75	0.957427	0	0	0	0	0	0	3.8125
MEGACHILSPEC21	1.25	1.89297	0	0	0	0	0	0	0.25	0.5	0.125	0.25	0.0625	0.125	0	0	0.25	0.5	0	0	0	0	0	0	1.9375
MEGACHILSPEC22	0	0	0	0	0	0	0	0	0.25	0.5	0.125	0.25	0.0625	0.125	0	0	0.25	0.5	0	0	0	0	0	0	0.6875
MEGACHILSPEC23	1.75	2.87228	0	0	0	0	0	0	0	0	0	0	0	0	0	0	0.25	0.5	0	0	0	0	0	0	2
MEGACHILSPEC24	0	0	0	0	0	0	0	0	0	0	0	0	0	0	1	2	0	0	0	0	0	0	0	0	1
MEGACHILSPEC25	0	0	0.25	0.5	0	0	1	2	0	0	0	0	0	0	0.25	0.5	0	0	0	0	0	0	0	0	1.5
MEGACHILSPEC26	0	0	0.5	1	0	0	0	0	0	0	0	0	0	0	0	0	0	0	0	0	0	0	0	0	0.5
MEGACHILSPEC4	0	0	0	0	0	0	0	0	0	0	0	0	0	0	0	0	5	5.83095	0	0	0	0	11.5	7.72442	16.5
MEGACHILSPEC5	0	0	1.25	1.25831	0	0	10.75	8.05709	0	0	0.5	0.57735	0.144338	0.288675	3.25	3.20156	0.25	0.5	0	0	0.25	0.5	1.5	3	17.8943
MEGACHILSPEC6	0	0	0	0	0	0	0	0	0	0	0	0	0	0	0	0	2.75	5.5	0	0	0.25	0.5	0	0	3
MEGACHILSPEC7	0	0	0	0	0	0	0	0	0	0	0	0	0	0	0	0	2.75	5.5	0	0	0.25	0.5	3.5	4.04145	6.5
MEGACHILSPEC8	0.75	0.5	1	2	0	0	5.25	3.86221	0.25	0.5	0.125	0.25	0.0625	0.125	3	3.4641	0	0	0	0	0.25	0.5	1	2	11.6875
MEGACHILSPEC9	0	0	0	0	0	0	0	0	1.5	3	0.75	1.5	0.375	0.75	0	0	1.5	3	0	0	0.25	0.5	1.5	3	5.875
MEGAEURY	0	0	0	0	0	0	0	0	3.25	6.5	1.625	3.25	0.8125	1.625	0	0	6.25	4.64579	2.25	3.86221	3	6	0.25	0.5	17.4375
MELITOGO	3	6	34.25	60.7639	2	4	9.5	6.40312	3.25	6.5	3.625	4.23035	2.55759	3.04033	5.75	6.94622	2.5	5	2.5	5	4.5	9	20.25	2.75379	93.6826
PACHAMOE	7.25	11.8989	0	0	0	0	0	0	3.25	4.57347	1.14337	2.28674	0.571684	1.14337	0.25	0.5	0	0	0	0	0	0	1	2	13.4651
PACHFLAV	22	8.48528	0	0	0	0	0	0	3	2.44949	0.612372	1.22474	0.306186	0.612372	0	0	2	4	0	0	0	0	0	0	27.9186
PLEBARMA	8.75	11.4127	4.5	3.87298	3.5	4.12311	12.75	14.8633	4	8	2.75	3.77492	3.94373	2.94607	0	0	7.5	12.4766	1.25	1.5	1.5	3	0	0	50.4437
PSEUINTE	53.75	40.9013	0.75	1.5	3.5	7	12	9.5219	61.25	33.8465	8.71162	16.7632	7.4408	8.72817	13.25	6.84957	16.5	11.9583	0.25	0.5	2.25	4.5	1.5	1.29099	181.152
PSEUJUCU	0	0	0	0	0	0	5.75	4.19325	1.75	3.5	0.875	1.75	0.4375	0.875	0	0	0	0	0	0	0	0	0.75	1.5	9.5625
PSEUSPEC1	0	0	0	0	0	0	4.75	9.5	3	3.82971	0.957427	1.91485	0.478714	0.957427	0.25	0.5	0	0	0	0	0	0	1.25	2.5	10.6861
SELAJUCU	152.5	171.072	0.5	1	35	18.8856	88.25	72.3481	68.25	92.5792	23.1448	46.2896	29.0724	23.9716	18.5	37	11.5	23	0	0	21	24.7386	0	0	447.717
SELALUCI	0	0	0	0	0	0	0	0	66.25	47.0983	11.7746	23.5492	5.88729	11.7746	0	0	38.25	48.1551	0	0	0	0	0	0	122.162
SELASPEC1	0	0	0	0	0	0	0	0	0	0	0	0	0	0	0	0	0	0	0	0	0	0	0	0	0
STEGJUNO	0.75	0.5	0	0	0	0	2.25	2.5	1	0.816497	0.204124	0.408248	0.102062	0.204124	1.5	2.38048	0	0	2.25	4.5	0	0	1.5	2.38048	9.55619
STEGSPEC1	0	0	0	0	0	0	0	0	0.25	0.5	0.125	0.25	0.0625	0.125	0	0	1	2	0	0	0	0	0	0	1.4375
TETRFRAT	0.25	0.5	25.25	28.5351	11.25	15.13	29.5	12.1792	5.75	11.5	5.125	6.00521	6.2513	8.95819	9	10.2307	0	0	2.5	3.31662	0	0	8.25	9.94569	103.126
THRIPETE	3	3.82971	0	0	0	0	0	0	1.5	3	0.75	1.5	0.375	0.75	0	0	0.5	1	0	0	0	0	0	0	6.125
TRINCIRR	0	0	2.25	1.5	0	0	1	0.816497	0	0	1.5	1.91485	0.478714	0.957427	0	0	0	0	0	0	0	0	1.5	3	6.72871
TRINORIE	0	0	3	5.35413	0	0	0.25	0.5	0	0	0.25	0.5	0.125	0.25	0	0	0	0	0	0	0	0	0	0	3.625
XYLOINCO	5.5	5.91608	0.25	0.5	1.5	3	1	2	8.5	11.2101	5.55253	6.41208	2.85302	3.34444	2.5	5	8.75	11.4127	2	4	0.25	0.5	0	0	38.6555
XYLOMODE	4	4.24264	2.25	4.5	1.5	3	0	0	4.5	5.25991	1.31498	2.62996	4.15749	3.54861	0	0	0	0	0.75	1.5	1	2	0	0	19.4725
XYLOOLIV	6.75	7.80491	3.25	5.18813	2	4	7.75	8.09835	4.25	4.92443	2.98111	2.927	2.23175	2.86615	0	0	6	12	0	0	1	2	1.5	3	37.7129
XYLOSCIO	7.5	5.19615	2.25	4.5	4.25	8.5	0	0	0	0	1.5	2.38048	4.09512	6.69793	0	0	0	0	0	0	1.25	2.5	7.25	5.43906	28.0951
XYLOSPEC	0	0	0	0	0	0	0	0	0	0	0	0	0	0	0	0	0	0	0	0	0	0	0	0	0
XYLOUSTU	0	0	1.75	3.5	1.5	3	3.75	5.18813	2	4	1.25	1.89297	0.473242	0.946485	1.25	2.5	1.5	3	1	2	3	6	3	3.82971	20.4732

## Sheet: Tabelle12
			BSavDry_Mean	BSavDry_SD	BCot_Mean	BCot_SD	BSes_Mean	BSes_SD	BSavRain_Mean	BSavRain_SD	DSavDry_Mean	DSavDry_SD	DCotRain_Mean	DCotRain_SD	DSesRain_Mean	DSesRain_SD	DSavRain_Mean	DSavRain_SD	NSavDry_Mean	NSavDry_SD	Ncot_Mean	NCotSD	NazSes_mean	NazSes_SD	NSavRain_Mean	NSavRain_Mean
Apidae
	Amegilla acraensis Fabricius	(Fabricius, 1793)	2	2.44949	7	8.7178	1.5	3	0	0	0.75	1.5	0.375	0.75	0.1875	0.375	0	0	0.75	1.5	2.75	3.20156	0	0	0	0
	Amegilla calens Lepeletier	Amegilla calens (Lepeletier, 1841)	0	0	0	0	0	0	0	0	0	0	0	0	0	0	0	0	0	0	1	2	0	0	0	0
	Amegilla nubica Lepeletier	(Lepeletier, 1841)	0	0	0	0	0	0	0.75	1.5	0	0	0	0	0	0	0	0	0	0	2.25	2.62996	0	0	1.25	2.5
	Amegilla sp. 1		0	0	1.25	2.5	1.75	3.5	0	0	0	0	1.25	2.5	1.875	2.39357	0	0	0	0	1	2	1.5	2.38048	0	0
	Amegilla sp. 2		0	0	0	0	0	0	1.25	0.957427	0.5	0.57735	0.394338	0.486938	0.121734	0.243469	1	0.816497	0	0	0	0	3	3.82971	0	0
	Amegilla sp. 3		0	0	0	0	0	0	0	0	0	0	0	0	0	0	0	0	0	0	0	0	0	0	0	0
	Amegilla sp. 4		0	0	0	0	0	0	0	0	0	0	0	0	0	0	0	0	0.5	0.57735	0	0	0	0	0	0
	Amegilla sp. 5		0	0	0	0	0	0	0	0	0	0	0	0	0	0	0	0	1.5	3	0	0	0	0	0	0
	Amegilla sp. 6		9.5	7.93725	0.25	0.5	0	0	0.75	0.957427	5.5	4.50925	1.12731	2.25462	0.563656	1.12731	0.5	0.57735	3	2.70801	0	0	0	0	0	0
	Amegilla sp. 7		0	0	1.75	3.5	0	0	0	0	0	0	0	0	0	0	0	0	0	0	0	0	0	0	0	0
	Apis mellifera Linnaeus	Linnaeus, 1758	329.25	79.3993	67.5	35.1994	21.25	6.99405	13	12.3558	27.25	8.26136	18.8153	9.40181	16.6005	5.6301	10	16.0831	6	5.59762	6.75	5.12348	5	5.22813	1.5	1.91485
	Braunsapis sp. 1		0.5	1	4.75	9.5	6.5	13	0	0	0	0	2.5	5	1.25	2.5	0	0	1.75	2.87228	4.5	5.25991	3.5	7	0	0
	Braunsapis sp. 2		29.5	25.7488	3.25	5.85235	0	0	0	0	6.5	2.08167	2.77042	4.26742	1.06685	2.13371	0	0	6.25	12.5	2.75	5.5	0	0	0	0
	Braunsapis sp. 3		36.75	18.8922	2.5	4.3589	0	0	12.75	13.2004	10	2.82843	2.20711	2.8586	0.714649	1.4293	2	2	6.75	6.80074	0	0	0	0	0.75	0.957427
	Ceratina sp. 1		4	5.22813	0	0	0	0	0	0	3.5	4.72582	1.18145	2.36291	0.590727	1.18145	0.75	1.5	3	6	2.5	3.78594	0	0	4.75	5.5
	Ceratina sp. 2		0	0	0	0	0	0	1.5	3	0	0	1.75	3.5	0.875	1.75	1.75	3.5	0	0	2.5	5	0	0	0	0
	Ceratina sp. 3		15	13.2916	0	0	0	0	0.5	0.57735	5.75	4.64579	1.16145	2.32289	0.580723	1.16145	0	0	3.5	4.3589	0.5	1	0	0	5.5	5.50757
	Compsomelissa borneri Alfken	Alfken, 1924	0.5	1	0	0	0	0	0.75	0.957427	2	4	1	2	0.5	1	0	0	1.25	2.5	4.5	5.19615	6.25	7.5	0.25	0.5
	Hypotrigona gribodoi Magretti	(Magretti, 1884)	2525.75	2134.94	963.5	982.897	35.25	17.8396	688.5	556.456	601	309.693	171.673	112.996	34.2489	52.827	1432.25	783.814	69.75	84.9642	5.5	6.40312	22.75	40.9664	13.25	7.22842
	Hypotrigona sp. 1		0.75	0.957427	0.25	0.5	0	0	3	3.4641	1.25	1.89297	11.2232	19.1897	4.79744	9.59487	1.25	1.89297	3.25	5.85235	0	0	0	0	0.25	0.5
	Hypotrigona squamuligera Benoist	(Benoist, 1937)	15.5	23.6854	7.75	11.3248	0	0	0	0	9.25	17.8396	6.45989	8.19205	2.04801	4.09603	0.25	0.5	4.5	5.74456	2.5	5	0	0	0	0
	Liotrigona sp. 1		10.5	14.1774	0.25	0.5	0	0	10.25	20.5	0	0	0.25	0.5	0.125	0.25	11.75	9.60469	4.25	8.5	0	0	0	0	6.25	5.67891
	Liotrigona sp. 2		0	0	0	0	0	0	0	0	0	0	0.25	0.5	0.125	0.25	0	0	0	0	0	0	0	0	0	0
	Liotrigona sp. 3		0	0	0	0	0	0	0	0	0	0	0.25	0.5	0.125	0.25	0	0	0	0	0	0	0	0	0	0
	Liotrigona sp. 4		0	0	0	0	0	0	0	0	0	0	0.25	0.5	0.125	0.25	0	0	0	0	0	0	0	0	0	0
	Liotrigona sp. 5		0	0	0	0	0	0	0	0	0	0	0.25	0.5	0.125	0.25	0	0	0	0	0	0	0	0	0	0
	Liotrigona sp. 6		0	0	0	0	0	0	0	0	0	0	0.25	0.5	0.125	0.25	0	0	0	0	0	0	0	0	0	0
	Liotrigona sp. 7		0	0	0	0	0	0	0	0	0	0	0.25	0.5	0.125	0.25	0	0	0	0	0	0	0	0	0	0
	Liotrigona sp. 8		0	0	0	0	0	0	0	0	0	0	0.25	0.5	0.125	0.25	0	0	0	0	0	0	0	0	0	0
	Liotrigona sp. 9		0	0	0.25	0.5	0	0	0	0	0	0	0	0	0	0	0	0	0	0	0	0	0	0	0	0
	Liotrigona sp. 10		0	0	0.25	0.5	0	0	0	0	0	0	0	0	0	0	0	0	0	0	0	0	0	0	0	0
	Liotrigona sp. 11		0	0	0.25	0.5	0	0	0	0	0	0	0	0	0	0	0	0	0	0	0	0	0	0	0	0
	Liotrigona sp. 12		0	0	0.25	0.5	0	0	0	0	0	0	0	0	0	0	0	0	0	0	0	0	0	0	0	0
	Liotrigona sp. 13		0	0	0.25	0.5	0	0	0	0	0	0	0	0	0	0	0	0	0	0	0	0	0	0	0	0
	Liotrigona sp. 14		0	0	0.25	0.5	0	0	0	0	0	0	0	0	0	0	0	0	0	0	0	0	0	0	0	0
	Liotrigona sp. 15		0	0	0.25	0.5	0	0	0	0	0	0	0	0	0	0	0	0	0	0	0	0	0	0	0	0
	Liotrigona sp. 16		0	0	0.25	0.5	0	0	0	0	0	0	0	0	0	0	0	0	0	0	0	0	0	0	0	0
	Liotrigona sp. 17		0	0	0.25	0.5	0	0	0	0	0	0	0	0	0	0	0	0	0	0	0	0	0	0	0	0
	Liotrigona sp. 18		0	0	0	0	0	0	0	0	0	0	0	0	0	0	0	0	0	0	0	0	0	0	0	0
	Liotrigona sp. 19		0	0	0	0	0	0	0	0	0	0	0	0	0	0	0	0	0	0	0	0	0	0	0	0
	Meliponula togoensis Stadelmann	Stadelmann, 1895	3	6	34.25	60.7639	2	4	9.5	6.40312	3.25	6.5	3.625	4.23035	2.55759	3.04033	5.75	6.94622	2.5	5	2.5	5	4.5	9	20.25	2.75379
	Plebeina armata Magretti	Magretti, 1895	8.75	11.4127	4.5	3.87298	3.5	4.12311	12.75	14.8633	4	8	2.75	3.77492	3.94373	2.94607	0	0	7.5	12.4766	1.25	1.5	1.5	3	0	0
	Tetralonia fraterna Friese	Friese, 1911	0.25	0.5	25.25	28.5351	11.25	15.13	29.5	12.1792	5.75	11.5	5.125	6.00521	6.2513	8.95819	9	10.2307	0	0	2.5	3.31662	0	0	8.25	9.94569
	Xylocopa inconstans Smith	Smith, 1874	5.5	5.91608	0.25	0.5	1.5	3	1	2	8.5	11.2101	5.55253	6.41208	2.85302	3.34444	2.5	5	8.75	11.4127	2	4	0.25	0.5	0	0
	Xylocopa modesta Smith	Smith, 1854	4	4.24264	2.25	4.5	1.5	3	0	0	4.5	5.25991	1.31498	2.62996	4.15749	3.54861	0	0	0	0	0.75	1.5	1	2	0	0
	Xylocopa olivacea Fabricius	(Fabricius 1778)	6.75	7.80491	3.25	5.18813	2	4	7.75	8.09835	4.25	4.92443	2.98111	2.927	2.23175	2.86615	0	0	6	12	0	0	1	2	1.5	3
	Xylocopa scioensis Gribodo	Gribodo, 1884	7.5	5.19615	2.25	4.5	4.25	8.5	0	0	0	0	1.5	2.38048	4.09512	6.69793	0	0	0	0	0	0	1.25	2.5	7.25	5.43906
	Xylocopa sp. 1		0	0	0	0	0	0	0	0	0	0	0	0	0	0	0	0	0	0	0	0	0	0	0	0
	Xylocopa ustulata Smith	Smith, 1854	0	0	1.75	3.5	1.5	3	3.75	5.18813	2	4	1.25	1.89297	0.473242	0.946485	1.25	2.5	1.5	3	1	2	3	6	3	3.82971
Colletidae
	Hylaeus sp. 1		0.25	0.5	0	0	0	0	1.25	1.5	0	0	0	0	0	0	0.25	0.5	0.5	1	0	0	0	0	0.75	1.5
	Hylaeus sp. 2		0.25	0.5	0	0	0	0	0	0	0	0	0	0	0	0	0	0	0	0	0	0	0	0	0	0
Halticidae
	Acunomia ivoiriensis Pauly	Pauly 1990.	0	0	0	0	0	0	2.25	2.87228	0	0	0	0	0	0	0	0	0	0	1.75	2.36291	0	0	0.75	1.5
	Acunomia senticosa Vachal	Vachal 1897	0	0	0	0	0	0	0	0	0	0	3	3.55903	0.889757	1.77951	1.5	1.73205	0	0	0	0	0	0	0	0
	Austronomia sp. 1		0	0	1	2	0	0	0.5	1	0	0	0	0	0	0	0	0	0	0	0	0	0	0	0	0
	Austronomia sp. 2		0	0	0	0	0	0	0.75	0.5	0	0	0	0	0	0	0	0	0	0	0	0	0	0	0.75	1.5
	Ceylalictus muiri Cockerell	Cockerell, 1909	2.25	2.62996	0	0	0	0	0	0	0.25	0.5	0.125	0.25	0.0625	0.125	0	0	1.25	2.5	0	0	0	0	0	0
	Crocisaspidia chandleri Ashmead	ASHMEAD 1899	0	0	1.25	1.5	0	0	0.75	1.5	0	0	0	0	0	0	0	0	0	0	1.5	3	0	0	0.25	0.5
	Lasioglossum (Ctenonomia) atricrum Vachal	Vachal 1903	0	0	0	0	2.5	5	4.5	5.19615	0	0	0	0	0	0	1.5	1.73205	0	0	5.25	6.39661	1	2	3	6
	Lasioglossum (Ctenonomia) audasi Cockerell	Cockerell 1945	2.25	2.06155	2.25	4.5	0	0	0	0	0	0	2.5	5	1.25	2.5	0	0	0	0	2.75	3.40343	0	0	0	0
	Halictus nairobiensis	1945	0	0	3.5	4.3589	0	0	1	1.41421	0	0	4.25	4.92443	1.23111	2.46221	2.5	2.88675	0	0	1.75	3.5	0	0	2.75	3.20156
	Lasioglossum (Oxyhalictus) saegeri Pauly	Pauly, 1981	1.5	2.38048	1.75	3.5	2.5	5	0	0	0.75	1.5	4.875	8.10735	5.77684	3.88337	0	0	0	0	0	0	2.75	5.5	0	0
	Lasioglossum (Ctenonomia) scobe Vachal	Vachal, 190	1	1.41421	3.25	6.5	0	0	0	0	1.25	1.89297	3.47324	5.75412	1.43853	2.87706	0	0	0.75	1.5	3.25	6.5	0	0	0	0
	Lasioglossum sp. 1		2.5	2.08167	0	0	0	0	0.75	0.957427	1.5	2.38048	0.595119	1.19024	0.29756	0.595119	0	0	0	0	0	0	0	0	2.25	3.20156
	Lasioglossum sp. 2		2	2.44949	0	0	0	0	0	0	1.25	2.5	0.625	1.25	0.3125	0.625	0	0	0	0	0	0	0	0	0	0
	Lasioglossum sp. 3		2.5	2.88675	0	0	0	0	0	0	0	0	0	0	0	0	0	0	2	4	0	0	0	0	0	0
	Lasioglossum sp. 4		4.5	1.73205	0.5	0.57735	0	0	1	1.1547	4	4.83046	1.70761	2.1346	0.53365	1.0673	0.25	0.5	0	0	0	0	0	0	0.25	0.5
	Lasioglossum sp. 5		0	0	0	0	0	0	1	2	0.5	1	0.25	0.5	0.125	0.25	0	0	3.5	7	0	0	0	0	0.25	0.5
	Lasioglossum sp. 6		1.5	1.91485	0	0	0	0	0	0	0.25	0.5	0.125	0.25	0.0625	0.125	0.5	1	0.25	0.5	0	0	0	0	0	0
	Lasioglossum sp. 7		0.25	0.5	0	0	0	0	0	0	0	0	0	0	0	0	0	0	1	2	0	0	0	0	0	0
	Lasioglossum sp. 8		0.25	0.5	0	0	0	0	0	0	0.5	0.57735	0.144338	0.288675	0.0721688	0.144338	0.25	0.5	0.25	0.5	0	0	0	0	0	0
	Lasioglossum transvaalense Cameron & Cockerell	Cameron & Cockerell, 1937	0	0	0	0	0	0	0	0	2.5	5	1.25	2.5	0.625	1.25	1.25	2.5	0	0	0	0	0	0	0	0
	Leuconomia bouyssoui Vachal	Vachal, 1903	0	0	1.25	2.5	6.5	9.43398	1	2	0	0	0	0	0	0	0	0	0	0	1.25	2.5	3	3.82971	0.75	1.5
	Leuconomia candida Smith	Smith 1875	0	0	0	0	0	0	0	0	0	0	0	0	0	0	0	0	0	0	0	0	0	0	0	0
	Leuconomia clypeonitida Pauly	Pauly 2000	1.25	2.5	0.25	0.5	0	0	0	0	0	0	0	0	0	0	0	0	0.5	1	0	0	0	0	0	0
	Leuconomia granulata Vachal	Vachal, 1903	0	0	4	4.08248	0	0	1.75	2.21736	0	0	2.5	3.31662	0.829156	1.65831	0.75	0.957427	0	0	1	2	0	0	0.5	1
	Leuconomia microlutea Pauly	Pauly 2000	0	0	2.5	4.3589	0	0	0	0	3.75	0.957427	3.73936	6.8553	1.71383	3.42765	0	0	0	0	0	0	0	0	0	0
	Lipotriches armatula Dalla Torre	Dalla Torre, 1896	0	0	0	0	0	0	1.25	1.89297	0	0	0	0	0	0	0	0	0	0	4	4.6188	0	0	0.5	1
	Macronomia sp. 1		0	0	0	0	0	0	0	0	0	0	0.75	1.5	0.375	0.75	1	2	0	0	0	0	0	0	0	0
	Macronomia sp. 2		0	0	0	0	0	0	0	0	0	0	0	0	0	0	1	2	0	0	0	0	0	0	0	0
	Pachynomia amoenula Gerstaecker	Gerstaecker, 1871	7.25	11.8989	0	0	0	0	0	0	3.25	4.57347	1.14337	2.28674	0.571684	1.14337	0.25	0.5	0	0	0	0	0	0	1	2
	Pachynomia flavicarpa Vachal	Vachal, 1903	22	8.48528	0	0	0	0	0	0	3	2.44949	0.612372	1.22474	0.306186	0.612372	0	0	2	4	0	0	0	0	0	0
	Pseudapis interstitinervis Strand	(Strand, 1912)	53.75	40.9013	0.75	1.5	3.5	7	12	9.5219	61.25	33.8465	8.71162	16.7632	7.4408	8.72817	13.25	6.84957	16.5	11.9583	0.25	0.5	2.25	4.5	1.5	1.29099
	Pseudapis jucunda		0	0	0	0	0	0	5.75	4.19325	1.75	3.5	0.875	1.75	0.4375	0.875	0	0	0	0	0	0	0	0	0.75	1.5
	Pseudapis sp. 1		0	0	0	0	0	0	4.75	9.5	3	3.82971	0.957427	1.91485	0.478714	0.957427	0.25	0.5	0	0	0	0	0	0	1.25	2.5
	Seladonia jucundaSmith	(Smith 1853	152.5	171.072	0.5	1	35	18.8856	88.25	72.3481	68.25	92.5792	23.1448	46.2896	29.0724	23.9716	18.5	37	11.5	23	0	0	21	24.7386	0	0
	Seladonia lucidipennis Smith	Smith 1853	0	0	0	0	0	0	0	0	66.25	47.0983	11.7746	23.5492	5.88729	11.7746	0	0	38.25	48.1551	0	0	0	0	0	0
	Seladonia sp. 1		0	0	0	0	0	0	0	0	0	0	0	0	0	0	0	0	0	0	0	0	0	0	0	0
	Steganomus junodi Gribodo	Gribodo, 1895	0.75	0.5	0	0	0	0	2.25	2.5	1	0.816497	0.204124	0.408248	0.102062	0.204124	1.5	2.38048	0	0	2.25	4.5	0	0	1.5	2.38048
	Steganomus sp. 1		0	0	0	0	0	0	0	0	0.25	0.5	0.125	0.25	0.0625	0.125	0	0	1	2	0	0	0	0	0	0
	Thrinchostoma petersi Blüthgen	Blüthgen, 1930	3	3.82971	0	0	0	0	0	0	1.5	3	0.75	1.5	0.375	0.75	0	0	0.5	1	0	0	0	0	0	0
	Trinomia cirrita Vachal	Vachal, 1903	0	0	2.25	1.5	0	0	1	0.816497	0	0	1.5	1.91485	0.478714	0.957427	0	0	0	0	0	0	0	0	1.5	3
	Trinomia orientalis Friese	Friese 1909	0	0	3	5.35413	0	0	0.25	0.5	0	0	0.25	0.5	0.125	0.25	0	0	0	0	0	0	0	0	0	0
Megachilidae
	Anthidium sp. 1		0	0	0	0	0	0	0.25	0.5	0	0	0	0	0	0	1.5	3	0	0	0	0	0	0	0	0
	Chalicodoma mephistolica Gribodo	Gribodo, 1894	0.25	0.5	0	0	0	0	5	5.83095	3.5	4.12311	1.03078	2.06155	0.515388	1.03078	0	0	3.5	7	0	0	4	4.89898	2	4
	Creightonella discolor Smith	Smith, 1853	0	0	0	0	0	0	0	0	1.5	3	0.75	1.5	0.375	0.75	0	0	4.75	6.18466	0	0	3.75	7.5	0	0
	Heriades sp. 1		2.25	4.5	0	0	0	0	0	0	0	0	0	0	0	0	0	0	3.25	3.94757	3	6	0	0	0.25	0.5
	Heriades sp. 2		0	0	0	0	0	0	0	0	4	4.69042	1.1726	2.34521	0.586302	1.1726	0.25	0.5	0	0	0	0	0	0	2	4
	Lithurgus sp. 1		0	0	0	0	0	0	0	0	0	0	0	0	0	0	3.5	4.04145	0	0	0	0	2	4	0.5	1
	Megachile eurymera Smith		0	0	0	0	0	0	0	0	3.25	6.5	1.625	3.25	0.8125	1.625	0	0	6.25	4.64579	2.25	3.86221	3	6	0.25	0.5
	Megachile sp. 1		4.25	7.8475	0	0	0	0	0	0	0	0	0	0	0	0	0	0	1.75	3.5	2.25	4.5	3.75	7.5	1	2
	Megachile sp. 4		0	0	0	0	0	0	0	0	0	0	0	0	0	0	0	0	5	5.83095	0	0	0	0	11.5	7.72442
	Megachile sp. 5		0	0	1.25	1.25831	0	0	10.75	8.05709	0	0	0.5	0.57735	0.144338	0.288675	3.25	3.20156	0.25	0.5	0	0	0.25	0.5	1.5	3
	Megachile sp. 6		0	0	0	0	0	0	0	0	0	0	0	0	0	0	0	0	2.75	5.5	0	0	0.25	0.5	0	0
	Megachile sp. 7		0	0	0	0	0	0	0	0	0	0	0	0	0	0	0	0	2.75	5.5	0	0	0.25	0.5	3.5	4.04145
	Megachile sp. 8		0.75	0.5	1	2	0	0	5.25	3.86221	0.25	0.5	0.125	0.25	0.0625	0.125	3	3.4641	0	0	0	0	0.25	0.5	1	2
	Megachile sp. 9		0	0	0	0	0	0	0	0	1.5	3	0.75	1.5	0.375	0.75	0	0	1.5	3	0	0	0.25	0.5	1.5	3
	Megachile sp. 10		1.75	2.06155	0	0	0	0	0	0	2.75	3.20156	0.800391	1.60078	0.400195	0.800391	0	0	0	0	0	0	0.25	0.5	0	0
	Megachile sp. 11		2.5	3.69685	0	0	0	0	0	0	2.75	3.20156	0.800391	1.60078	0.400195	0.800391	0	0	0	0	0	0	0.25	0.5	0	0
	Megachile sp. 12		1.5	1.29099	0	0	0	0	0	0	3.5	4.12311	1.03078	2.06155	0.515388	1.03078	0	0	0	0	0	0	0.25	0.5	0	0
	Megachile sp. 13		0	0	0	0	0	0	0	0	1.25	1.25831	0.314576	0.629153	0.157288	0.314576	0	0	0	0	0	0	0.25	0.5	0	0
	Megachile sp. 14		1.75	3.5	0	0	0	0	0	0	0.25	0.5	0.125	0.25	0.0625	0.125	0	0	0	0	0	0	0	0	0	0
	Megachile sp. 15		2	4	0	0	0	0	0	0	0.25	0.5	0.125	0.25	0.0625	0.125	0	0	0	0	0	0	0	0	0	0
	Megachile sp. 16		0.25	0.5	0	0	0	0	0	0	1	2	0.5	1	0.25	0.5	0	0	0	0	0	0	0	0	0	0
	Megachile sp. 17		1.5	3	0	0	0	0	0	0	2	1.82574	0.456435	0.912871	0.228218	0.456435	0	0	0	0	0	0	0	0	0	0
	Megachile sp. 18		0	0	0	0	0	0	0	0	0	0	0	0	0	0	0	0	1	1.1547	0	0	0	0	0	0
	Megachile sp. 19		0	0	0	0	0	0	0	0	0	0	0	0	0	0	0	0	1.25	2.5	0	0	0	0	0	0
	Megachile sp. 20		1.75	3.5	0	0	0	0	0	0	0.75	1.5	0.375	0.75	0.1875	0.375	0	0	0.75	0.957427	0	0	0	0	0	0
	Megachile sp. 21		1.25	1.89297	0	0	0	0	0	0	0.25	0.5	0.125	0.25	0.0625	0.125	0	0	0.25	0.5	0	0	0	0	0	0
	Megachile sp. 22		0	0	0	0	0	0	0	0	0.25	0.5	0.125	0.25	0.0625	0.125	0	0	0.25	0.5	0	0	0	0	0	0
	Megachile sp. 23		1.75	2.87228	0	0	0	0	0	0	0	0	0	0	0	0	0	0	0.25	0.5	0	0	0	0	0	0
	Megachile sp. 24		0	0	0	0	0	0	0	0	0	0	0	0	0	0	1	2	0	0	0	0	0	0	0	0
	Megachile sp. 25		0	0	0.25	0.5	0	0	1	2	0	0	0	0	0	0	0.25	0.5	0	0	0	0	0	0	0	0
	Megachile sp. 26		0	0	0.5	1	0	0	0	0	0	0	0	0	0	0	0	0	0	0	0	0	0	0	0	0

## Sheet: Tabelle2
FAMILLE	GENRE + ESPECE
Apidae	Xylocopa scioensis
Apidae	Xylocopa scioensis
Apidae	Xylocopa scioensis
Apidae	Xylocopa scioensis
Apidae	Xylocopa scioensis
Apidae	Xylocopa scioensis
Apidae	Xylocopa scioensis
Apidae	Xylocopa scioensis
Apidae	Xylocopa scioensis
Apidae	Xylocopa scioensis
Apidae	Xylocopa scioensis
Apidae	Xylocopa scioensis
Apidae	Xylocopa scioensis
Apidae	Xylocopa scioensis
Apidae	Xylocopa scioensis
Apidae	Xylocopa scioensis
Apidae	Xylocopa scioensis
Apidae	Xylocopa scioensis
Apidae	Xylocopa scioensis
Apidae	Xylocopa scioensis
Apidae	Xylocopa scioensis
Apidae	Xylocopa scioensis
Apidae	Xylocopa scioensis
Apidae	Xylocopa scioensis
Apidae	Xylocopa scioensis
Apidae	Xylocopa scioensis
Apidae	Xylocopa scioensis
Apidae	Xylocopa scioensis
Apidae	Xylocopa scioensis
Apidae	Xylocopa scioensis
Apidae	Xylocopa scioensis
Apidae	Xylocopa scioensis
Apidae	Xylocopa scioensis
Apidae	Xylocopa scioensis
Apidae	Xylocopa scioensis
Apidae	Xylocopa scioensis
Apidae	Xylocopa scioensis
Apidae	Xylocopa scioensis
Apidae	Xylocopa scioensis
Apidae	Xylocopa scioensis
Apidae	Xylocopa scioensis
Apidae	Xylocopa scioensis
Apidae	Xylocopa scioensis
Apidae	Xylocopa scioensis
Apidae	Xylocopa scioensis
Apidae	Xylocopa scioensis
Apidae	Xylocopa scioensis
Apidae	Xylocopa scioensis
Apidae	Xylocopa scioensis
Apidae	Xylocopa scioensis
Apidae	Xylocopa scioensis
Apidae	Xylocopa scioensis
Apidae	Xylocopa scioensis
Apidae	Xylocopa scioensis
Apidae	Xylocopa scioensis
Apidae	Xylocopa scioensis
Apidae	Xylocopa scioensis
Apidae	Xylocopa scioensis
Apidae	Xylocopa scioensis
Apidae	Xylocopa scioensis
Apidae	Xylocopa scioensis
Apidae	Xylocopa scioensis
Apidae	Xylocopa scioensis
Apidae	Xylocopa scioensis
Apidae	Xylocopa scioensis
Apidae	Xylocopa scioensis
Apidae	Xylocopa scioensis
Apidae	Xylocopa scioensis
Apidae	Xylocopa scioensis
Apidae	Xylocopa scioensis
Apidae	Xylocopa scioensis
Apidae	Xylocopa scioensis
Apidae	Xylocopa scioensis
Apidae	Xylocopa scioensis
Apidae	Xylocopa scioensis
Apidae	Xylocopa scioensis
Apidae	Xylocopa scioensis
Apidae	Xylocopa scioensis
Apidae	Xylocopa scioensis
Apidae	Xylocopa scioensis
Apidae	Xylocopa scioensis
Apidae	Xylocopa scioensis
Apidae	Xylocopa scioensis
Apidae	Xylocopa scioensis
Apidae	Xylocopa scioensis
Apidae	Xylocopa scioensis
Apidae	Xylocopa scioensis
Apidae	Xylocopa scioensis
Apidae	Xylocopa scioensis
Apidae	Xylocopa scioensis
Apidae	Xylocopa scioensis
Apidae	Xylocopa scioensis
Apidae	Xylocopa scioensis
Apidae	Xylocopa scioensis
Apidae	Xylocopa scioensis
Apidae	Xylocopa scioensis
Apidae	Xylocopa scioensis
Apidae	Xylocopa scioensis
Apidae	Xylocopa scioensis
Apidae	Xylocopa scioensis
Apidae	Xylocopa scioensis
Apidae	Xylocopa scioensis
Apidae	Xylocopa scioensis
Apidae	Xylocopa scioensis
Apidae	Xylocopa scioensis
Apidae	Xylocopa scioensis
Apidae	Xylocopa scioensis
Apidae	Xylocopa scioensis
Apidae	Xylocopa scioensis
Apidae	Xylocopa scioensis
Apidae	Xylocopa scioensis
Apidae	Xylocopa scioensis
Apidae	Xylocopa scioensis
Apidae	Xylocopa scioensis
Apidae	Xylocopa scioensis
Apidae	Xylocopa scioensis
Apidae	Xylocopa scioensis
Apidae	Xylocopa scioensis
Apidae	Xylocopa scioensis
Apidae	Xylocopa scioensis
Apidae	Xylocopa scioensis
Apidae	Xylocopa scioensis
Apidae	Xylocopa scioensis
Apidae	Xylocopa scioensis
Apidae	Xylocopa scioensis
Apidae	Xylocopa scioensis
Apidae	Xylocopa scioensis
Apidae	Xylocopa scioensis
Apidae	Xylocopa scioensis
Apidae	Xylocopa scioensis
Apidae	Xylocopa scioensis
Apidae	Xylocopa scioensis
Apidae	Xylocopa scioensis
Apidae	Xylocopa scioensis
Apidae	Xylocopa scioensis
Apidae	Xylocopa scioensis
Apidae	Xylocopa scioensis
Apidae	Xylocopa scioensis
Apidae	Xylocopa scioensis
Apidae	Xylocopa scioensis
Apidae	Xylocopa scioensis
Apidae	Xylocopa scioensis
Apidae	Xylocopa scioensis
Apidae	Xylocopa scioensis
Apidae	Xylocopa scioensis
Apidae	Xylocopa scioensis
Apidae	Xylocopa scioensis
Apidae	Xylocopa scioensis
Apidae	Xylocopa scioensis
Apidae	Xylocopa scioensis
Apidae	Xylocopa scioensis
Apidae	Xylocopa scioensis
Apidae	Xylocopa scioensis
Apidae	Xylocopa modesta
Apidae	Xylocopa modesta
Apidae	Xylocopa modesta
Apidae	Xylocopa modesta
Apidae	Xylocopa modesta
Apidae	Xylocopa modesta
Apidae	Xylocopa modesta
Apidae	Xylocopa modesta
Apidae	Xylocopa modesta
Apidae	Xylocopa modesta
Apidae	Xylocopa modesta
Apidae	Xylocopa modesta
Apidae	Xylocopa modesta
Apidae	Xylocopa modesta
Apidae	Xylocopa modesta
Apidae	Xylocopa modesta
Apidae	Xylocopa modesta
Apidae	Xylocopa modesta
Apidae	Xylocopa modesta
Apidae	Xylocopa modesta
Apidae	Xylocopa modesta
Apidae	Xylocopa modesta
Apidae	Xylocopa modesta
Apidae	Xylocopa modesta
Apidae	Xylocopa modesta
Apidae	Xylocopa modesta
Apidae	Xylocopa modesta
Apidae	Xylocopa modesta
Apidae	Xylocopa modesta
Apidae	Xylocopa modesta
Apidae	Xylocopa modesta
Apidae	Xylocopa modesta
Apidae	Xylocopa modesta
Apidae	Xylocopa modesta
Apidae	Xylocopa modesta
Apidae	Xylocopa modesta
Apidae	Xylocopa modesta
Apidae	Xylocopa modesta
Apidae	Xylocopa modesta
Apidae	Xylocopa modesta
Apidae	Xylocopa modesta
Apidae	Xylocopa modesta
Apidae	Xylocopa modesta
Apidae	Xylocopa modesta
Apidae	Xylocopa modesta
Apidae	Xylocopa modesta
Apidae	Xylocopa modesta
Apidae	Xylocopa modesta
Apidae	Xylocopa modesta
Apidae	Xylocopa modesta
Apidae	Xylocopa modesta
Apidae	Xylocopa modesta
Apidae	Xylocopa modesta
Apidae	Xylocopa modesta
Apidae	Xylocopa modesta
Apidae	Xylocopa modesta
Apidae	Xylocopa modesta
Apidae	Xylocopa modesta
Apidae	Xylocopa modesta
Apidae	Xylocopa modesta
Apidae	Xylocopa modesta
Apidae	Xylocopa modesta
Apidae	Xylocopa modesta
Apidae	Xylocopa modesta
Apidae	Xylocopa modesta
Apidae	Xylocopa modesta
Apidae	Xylocopa modesta
Apidae	Xylocopa modesta
Apidae	Xylocopa modesta
Apidae	Xylocopa modesta
Apidae	Xylocopa modesta
Apidae	Xylocopa modesta
Apidae	Xylocopa modesta
Apidae	Xylocopa modesta
Apidae	Xylocopa modesta
Apidae	Xylocopa modesta
Apidae	Xylocopa modesta
Apidae	Xylocopa modesta
Apidae	Xylocopa modesta
Apidae	Xylocopa modesta
Apidae	Xylocopa modesta
Apidae	Xylocopa modesta
Apidae	Xylocopa modesta
Apidae	Xylocopa modesta
Apidae	Xylocopa modesta
Apidae	Xylocopa modesta
Apidae	Xylocopa modesta
Apidae	Xylocopa modesta
Apidae	Xylocopa modesta
Apidae	Xylocopa modesta
Apidae	Xylocopa modesta
Apidae	Xylocopa modesta
Apidae	Xylocopa modesta
Apidae	Xylocopa modesta
Apidae	Xylocopa modesta
Apidae	Xylocopa modesta
Apidae	Xylocopa olivacea
Apidae	Xylocopa olivacea
Apidae	Xylocopa olivacea
Apidae	Xylocopa olivacea
Apidae	Xylocopa olivacea
Apidae	Xylocopa olivacea
Apidae	Xylocopa olivacea
Apidae	Xylocopa olivacea
Apidae	Xylocopa olivacea
Apidae	Xylocopa olivacea
Apidae	Xylocopa olivacea
Apidae	Xylocopa olivacea
Apidae	Xylocopa olivacea
Apidae	Xylocopa olivacea
Apidae	Xylocopa olivacea
Apidae	Xylocopa olivacea
Apidae	Xylocopa olivacea
Apidae	Xylocopa olivacea
Apidae	Xylocopa olivacea
Apidae	Xylocopa olivacea
Apidae	Xylocopa olivacea
Apidae	Xylocopa olivacea
Apidae	Xylocopa olivacea
Apidae	Xylocopa olivacea
Apidae	Xylocopa olivacea
Apidae	Xylocopa olivacea
Apidae	Xylocopa olivacea
Apidae	Xylocopa olivacea
Apidae	Xylocopa olivacea
Apidae	Xylocopa olivacea
Apidae	Xylocopa olivacea
Apidae	Xylocopa olivacea
Apidae	Xylocopa olivacea
Apidae	Xylocopa olivacea
Apidae	Xylocopa olivacea
Apidae	Xylocopa olivacea
Apidae	Xylocopa olivacea
Apidae	Xylocopa olivacea
Apidae	Xylocopa olivacea
Apidae	Xylocopa olivacea
Apidae	Xylocopa olivacea
Apidae	Xylocopa olivacea
Apidae	Xylocopa olivacea
Apidae	Xylocopa olivacea
Apidae	Xylocopa olivacea
Apidae	Xylocopa olivacea
Apidae	Xylocopa olivacea
Apidae	Xylocopa olivacea
Apidae	Xylocopa olivacea
Apidae	Xylocopa olivacea
Apidae	Xylocopa olivacea
Apidae	Xylocopa olivacea
Apidae	Xylocopa olivacea
Apidae	Xylocopa olivacea
Apidae	Xylocopa olivacea
Apidae	Xylocopa olivacea
Apidae	Xylocopa olivacea
Apidae	Xylocopa olivacea
Apidae	Xylocopa olivacea
Apidae	Xylocopa olivacea
Apidae	Xylocopa olivacea
Apidae	Xylocopa olivacea
Apidae	Xylocopa olivacea
Apidae	Xylocopa olivacea
Apidae	Xylocopa olivacea
Apidae	Xylocopa olivacea
Apidae	Xylocopa olivacea
Apidae	Xylocopa olivacea
Apidae	Xylocopa olivacea
Apidae	Xylocopa olivacea
Apidae	Xylocopa olivacea
Apidae	Xylocopa olivacea
Apidae	Xylocopa olivacea
Apidae	Xylocopa olivacea
Apidae	Xylocopa olivacea
Apidae	Xylocopa olivacea
Apidae	Xylocopa olivacea
Apidae	Xylocopa olivacea
Apidae	Xylocopa olivacea
Apidae	Xylocopa olivacea
Apidae	Xylocopa olivacea
Apidae	Xylocopa olivacea
Apidae	Xylocopa olivacea
Apidae	Xylocopa olivacea
Apidae	Xylocopa olivacea
Apidae	Xylocopa olivacea
Apidae	Xylocopa olivacea
Apidae	Xylocopa olivacea
Apidae	Xylocopa olivacea
Apidae	Xylocopa olivacea
Apidae	Xylocopa olivacea
Apidae	Xylocopa olivacea
Apidae	Xylocopa olivacea
Apidae	Xylocopa olivacea
Apidae	Xylocopa olivacea
Apidae	Xylocopa olivacea
Apidae	Xylocopa olivacea
Apidae	Xylocopa olivacea
Apidae	Xylocopa olivacea
Apidae	Xylocopa olivacea
Apidae	Xylocopa olivacea
Apidae	Xylocopa olivacea
Apidae	Xylocopa olivacea
Apidae	Xylocopa olivacea
Apidae	Xylocopa olivacea
Apidae	Xylocopa olivacea
Apidae	Xylocopa olivacea
Apidae	Xylocopa olivacea
Apidae	Xylocopa olivacea
Apidae	Xylocopa olivacea
Apidae	Xylocopa olivacea
Apidae	Xylocopa olivacea
Apidae	Xylocopa olivacea
Apidae	Xylocopa olivacea
Apidae	Xylocopa olivacea
Apidae	Xylocopa olivacea
Apidae	Xylocopa olivacea
Apidae	Xylocopa olivacea
Apidae	Xylocopa olivacea
Apidae	Xylocopa olivacea
Apidae	Xylocopa olivacea
Apidae	Xylocopa olivacea
Apidae	Xylocopa olivacea
Apidae	Xylocopa olivacea
Apidae	Xylocopa olivacea
Apidae	Xylocopa olivacea
Apidae	Xylocopa olivacea
Apidae	Xylocopa olivacea
Apidae	Xylocopa olivacea
Apidae	Xylocopa olivacea
Apidae	Xylocopa olivacea
Apidae	Xylocopa olivacea
Apidae	Xylocopa olivacea
Apidae	Xylocopa olivacea
Apidae	Xylocopa olivacea
Apidae	Xylocopa olivacea
Apidae	Xylocopa olivacea
Apidae	Xylocopa olivacea
Apidae	Xylocopa olivacea
Apidae	Xylocopa olivacea
Apidae	Xylocopa olivacea
Apidae	Xylocopa olivacea
Apidae	Xylocopa olivacea
Apidae	Xylocopa olivacea
Apidae	Xylocopa olivacea
Apidae	Xylocopa olivacea
Apidae	Xylocopa olivacea
Apidae	Xylocopa olivacea
Apidae	Xylocopa olivacea
Apidae	Xylocopa olivacea
Apidae	Xylocopa olivacea
Apidae	Xylocopa olivacea
Apidae	Xylocopa olivacea
Apidae	Xylocopa olivacea
Apidae	Xylocopa olivacea
Apidae	Xylocopa olivacea
Apidae	Xylocopa olivacea
Apidae	Xylocopa olivacea
Apidae	Xylocopa olivacea
Apidae	Xylocopa olivacea
Apidae	Xylocopa olivacea
Apidae	Xylocopa olivacea
Apidae	Xylocopa olivacea
Apidae	Xylocopa olivacea
Apidae	Xylocopa inconstans
Apidae	Xylocopa inconstans
Apidae	Xylocopa inconstans
Apidae	Xylocopa inconstans
Apidae	Xylocopa inconstans
Apidae	Xylocopa inconstans
Apidae	Xylocopa inconstans
Apidae	Xylocopa inconstans
Apidae	Xylocopa inconstans
Apidae	Xylocopa inconstans
Apidae	Xylocopa inconstans
Apidae	Xylocopa inconstans
Apidae	Xylocopa inconstans
Apidae	Xylocopa inconstans
Apidae	Xylocopa inconstans
Apidae	Xylocopa inconstans
Apidae	Xylocopa inconstans
Apidae	Xylocopa inconstans
Apidae	Xylocopa inconstans
Apidae	Xylocopa inconstans
Apidae	Xylocopa inconstans
Apidae	Xylocopa inconstans
Apidae	Xylocopa inconstans
Apidae	Xylocopa inconstans
Apidae	Xylocopa inconstans
Apidae	Xylocopa inconstans
Apidae	Xylocopa inconstans
Apidae	Xylocopa inconstans
Apidae	Xylocopa inconstans
Apidae	Xylocopa inconstans
Apidae	Xylocopa inconstans
Apidae	Xylocopa inconstans
Apidae	Xylocopa inconstans
Apidae	Xylocopa inconstans
Apidae	Xylocopa inconstans
Apidae	Xylocopa inconstans
Apidae	Xylocopa inconstans
Apidae	Xylocopa inconstans
Apidae	Xylocopa inconstans
Apidae	Xylocopa inconstans
Apidae	Xylocopa inconstans
Apidae	Xylocopa inconstans
Apidae	Xylocopa inconstans
Apidae	Xylocopa inconstans
Apidae	Xylocopa inconstans
Apidae	Xylocopa inconstans
Apidae	Xylocopa inconstans
Apidae	Xylocopa inconstans
Apidae	Xylocopa inconstans
Apidae	Xylocopa inconstans
Apidae	Xylocopa inconstans
Apidae	Xylocopa inconstans
Apidae	Xylocopa inconstans
Apidae	Xylocopa inconstans
Apidae	Xylocopa inconstans
Apidae	Xylocopa inconstans
Apidae	Xylocopa inconstans
Apidae	Xylocopa inconstans
Apidae	Xylocopa inconstans
Apidae	Xylocopa inconstans
Apidae	Xylocopa inconstans
Apidae	Xylocopa inconstans
Apidae	Xylocopa inconstans
Apidae	Xylocopa inconstans
Apidae	Xylocopa inconstans
Apidae	Xylocopa inconstans
Apidae	Xylocopa inconstans
Apidae	Xylocopa inconstans
Apidae	Xylocopa inconstans
Apidae	Xylocopa inconstans
Apidae	Xylocopa inconstans
Apidae	Xylocopa inconstans
Apidae	Xylocopa inconstans
Apidae	Xylocopa inconstans
Apidae	Xylocopa inconstans
Apidae	Xylocopa inconstans
Apidae	Xylocopa inconstans
Apidae	Xylocopa inconstans
Apidae	Xylocopa inconstans
Apidae	Xylocopa inconstans
Apidae	Xylocopa inconstans
Apidae	Xylocopa inconstans
Apidae	Xylocopa inconstans
Apidae	Xylocopa inconstans
Apidae	Xylocopa inconstans
Apidae	Xylocopa inconstans
Apidae	Xylocopa inconstans
Apidae	Xylocopa inconstans
Apidae	Xylocopa inconstans
Apidae	Xylocopa inconstans
Apidae	Xylocopa inconstans
Apidae	Xylocopa inconstans
Apidae	Xylocopa inconstans
Apidae	Xylocopa inconstans
Apidae	Xylocopa inconstans
Apidae	Xylocopa inconstans
Apidae	Xylocopa inconstans
Apidae	Xylocopa inconstans
Apidae	Xylocopa inconstans
Apidae	Xylocopa inconstans
Apidae	Xylocopa inconstans
Apidae	Xylocopa inconstans
Apidae	Xylocopa inconstans
Apidae	Xylocopa inconstans
Apidae	Xylocopa inconstans
Apidae	Xylocopa inconstans
Apidae	Xylocopa inconstans
Apidae	Xylocopa inconstans
Apidae	Xylocopa inconstans
Apidae	Xylocopa inconstans
Apidae	Xylocopa inconstans
Apidae	Xylocopa inconstans
Apidae	Xylocopa inconstans
Apidae	Xylocopa inconstans
Apidae	Xylocopa inconstans
Apidae	Xylocopa inconstans
Apidae	Xylocopa inconstans
Apidae	Xylocopa inconstans
Apidae	Xylocopa inconstans
Apidae	Xylocopa inconstans
Apidae	Xylocopa inconstans
Apidae	Xylocopa inconstans
Apidae	Xylocopa inconstans
Apidae	Xylocopa inconstans
Apidae	Xylocopa inconstans
Apidae	Xylocopa inconstans
Apidae	Xylocopa inconstans
Apidae	Xylocopa inconstans
Apidae	Xylocopa inconstans
Apidae	Xylocopa inconstans
Apidae	Xylocopa inconstans
Apidae	Xylocopa inconstans
Apidae	Xylocopa inconstans
Apidae	Xylocopa inconstans
Apidae	Xylocopa inconstans
Apidae	Xylocopa inconstans
Apidae	Xylocopa inconstans
Apidae	Xylocopa inconstans
Apidae	Xylocopa inconstans
Apidae	Xylocopa inconstans
Apidae	Xylocopa inconstans
Apidae	Xylocopa inconstans
Apidae	Xylocopa inconstans
Apidae	Xylocopa inconstans
Apidae	Xylocopa inconstans
Apidae	Xylocopa inconstans
Apidae	Xylocopa inconstans
Apidae	Xylocopa inconstans
Apidae	Xylocopa inconstans
Apidae	Xylocopa inconstans
Apidae	Xylocopa inconstans
Apidae	Xylocopa inconstans
Apidae	Xylocopa inconstans
Apidae	Xylocopa ustulata
Apidae	Xylocopa ustulata
Apidae	Xylocopa ustulata
Apidae	Xylocopa ustulata
Apidae	Xylocopa ustulata
Apidae	Xylocopa ustulata
Apidae	Xylocopa ustulata
Apidae	Xylocopa ustulata
Apidae	Xylocopa ustulata
Apidae	Xylocopa ustulata
Apidae	Xylocopa ustulata
Apidae	Xylocopa ustulata
Apidae	Xylocopa ustulata
Apidae	Xylocopa ustulata
Apidae	Xylocopa ustulata
Apidae	Xylocopa ustulata
Apidae	Xylocopa ustulata
Apidae	Xylocopa ustulata
Apidae	Xylocopa ustulata
Apidae	Xylocopa ustulata
Apidae	Xylocopa ustulata
Apidae	Xylocopa ustulata
Apidae	Xylocopa ustulata
Apidae	Xylocopa ustulata
Apidae	Xylocopa ustulata
Apidae	Xylocopa ustulata
Apidae	Xylocopa ustulata
Apidae	Xylocopa ustulata
Apidae	Xylocopa ustulata
Apidae	Xylocopa ustulata
Apidae	Xylocopa ustulata
Apidae	Xylocopa ustulata
Apidae	Xylocopa ustulata
Apidae	Xylocopa ustulata
Apidae	Xylocopa ustulata
Apidae	Xylocopa ustulata
Apidae	Xylocopa ustulata
Apidae	Xylocopa ustulata
Apidae	Xylocopa ustulata
Apidae	Xylocopa ustulata
Apidae	Xylocopa ustulata
Apidae	Xylocopa ustulata
Apidae	Xylocopa ustulata
Apidae	Xylocopa ustulata
Apidae	Xylocopa ustulata
Apidae	Xylocopa ustulata
Apidae	Xylocopa ustulata
Apidae	Xylocopa ustulata
Apidae	Xylocopa ustulata
Apidae	Xylocopa ustulata
Apidae	Xylocopa ustulata
Apidae	Xylocopa ustulata
Apidae	Xylocopa ustulata
Apidae	Xylocopa ustulata
Apidae	Xylocopa ustulata
Apidae	Xylocopa ustulata
Apidae	Xylocopa ustulata
Apidae	Xylocopa ustulata
Apidae	Xylocopa ustulata
Apidae	Xylocopa ustulata
Apidae	Xylocopa ustulata
Apidae	Xylocopa ustulata
Apidae	Xylocopa ustulata
Apidae	Xylocopa ustulata
Apidae	Xylocopa ustulata
Apidae	Xylocopa ustulata
Apidae	Xylocopa ustulata
Apidae	Xylocopa ustulata
Apidae	Xylocopa ustulata
Apidae	Xylocopa ustulata
Apidae	Xylocopa ustulata
Apidae	Xylocopa ustulata
Apidae	Xylocopa ustulata
Apidae	Xylocopa ustulata
Apidae	Xylocopa ustulata
Apidae	Xylocopa ustulata
Apidae	Xylocopa ustulata
Apidae	Xylocopa sp
Apidae	Xylocopa sp
Apidae	Xylocopa sp
Apidae	Amegilla sp1
Apidae	Amegilla sp1
Apidae	Amegilla sp1
Apidae	Amegilla sp1
Apidae	Amegilla sp1
Apidae	Amegilla sp1
Apidae	Amegilla sp1
Apidae	Amegilla sp1
Apidae	Amegilla sp1
Apidae	Amegilla sp1
Apidae	Amegilla sp1
Apidae	Amegilla sp1
Apidae	Amegilla sp1
Apidae	Amegilla sp1
Apidae	Amegilla sp1
Apidae	Amegilla sp1
Apidae	Amegilla sp1
Apidae	Amegilla sp1
Apidae	Amegilla sp1
Apidae	Amegilla sp1
Apidae	Amegilla sp1
Apidae	Amegilla sp1
Apidae	Amegilla sp1
Apidae	Amegilla sp1
Apidae	Amegilla sp1
Apidae	Amegilla sp1
Apidae	Amegilla sp1
Apidae	Amegilla sp1
Apidae	Amegilla sp1
Apidae	Amegilla sp1
Apidae	Amegilla sp1
Apidae	Amegilla sp1
Apidae	Amegilla sp1
Apidae	Amegilla sp1
Apidae	Amegilla sp1
Apidae	Amegilla sp1
Apidae	Amegilla sp1
Apidae	Amegilla sp1
Apidae	Amegilla sp1
Apidae	Amegilla sp1
Apidae	Amegilla sp1
Apidae	Amegilla sp1
Apidae	Amegilla sp1
Apidae	Amegilla sp1
Apidae	Amegilla sp1
Apidae	Amegilla sp1
Apidae	Amegilla sp2
Apidae	Amegilla sp2
Apidae	Amegilla sp2
Apidae	Amegilla sp2
Apidae	Amegilla sp2
Apidae	Amegilla sp2
Apidae	Amegilla sp2
Apidae	Amegilla sp2
Apidae	Amegilla sp2
Apidae	Amegilla sp2
Apidae	Amegilla sp2
Apidae	Amegilla sp2
Apidae	Amegilla sp2
Apidae	Amegilla sp2
Apidae	Amegilla sp2
Apidae	Amegilla sp2
Apidae	Amegilla sp2
Apidae	Amegilla sp2
Apidae	Amegilla sp2
Apidae	Amegilla sp2
Apidae	Amegilla sp2
Apidae	Amegilla sp2
Apidae	Amegilla sp2
Apidae	Amegilla sp2
Apidae	Amegilla sp2
Apidae	Amegilla sp2
Apidae	Amegilla sp2
Apidae	Amegilla sp2
Apidae	Amegilla sp2
Apidae	Amegilla sp2
Apidae	Amegilla sp3
Apidae	Amegilla sp3
Apidae	Amegilla sp3
Apidae	Amegilla sp3
Apidae	Amegilla sp3
Apidae	Amegilla sp3
Apidae	Amegilla sp3
Apidae	Amegilla sp4
Apidae	Amegilla sp4
Apidae	Amegilla sp4
Apidae	Amegilla sp4
Apidae	Amegilla sp5
Apidae	Amegilla sp5
Apidae	Amegilla sp5
Apidae	Amegilla sp5
Apidae	Amegilla sp5
Apidae	Amegilla sp5
Apidae	Amegilla sp6
Apidae	Amegilla sp6
Apidae	Amegilla sp6
Apidae	Amegilla sp6
Apidae	Amegilla sp6
Apidae	Amegilla sp6
Apidae	Amegilla sp6
Apidae	Amegilla sp6
Apidae	Amegilla sp6
Apidae	Amegilla sp6
Apidae	Amegilla sp6
Apidae	Amegilla sp6
Apidae	Amegilla sp6
Apidae	Amegilla sp6
Apidae	Amegilla sp6
Apidae	Amegilla sp6
Apidae	Amegilla sp6
Apidae	Amegilla sp6
Apidae	Amegilla sp6
Apidae	Amegilla sp6
Apidae	Amegilla sp6
Apidae	Amegilla sp6
Apidae	Amegilla sp6
Apidae	Amegilla sp6
Apidae	Amegilla sp6
Apidae	Amegilla sp6
Apidae	Amegilla sp6
Apidae	Amegilla sp6
Apidae	Amegilla sp6
Apidae	Amegilla sp6
Apidae	Amegilla sp6
Apidae	Amegilla sp6
Apidae	Amegilla sp6
Apidae	Amegilla sp6
Apidae	Amegilla sp6
Apidae	Amegilla sp6
Apidae	Amegilla sp6
Apidae	Amegilla sp6
Apidae	Amegilla sp6
Apidae	Amegilla sp6
Apidae	Amegilla sp6
Apidae	Amegilla sp6
Apidae	Amegilla sp6
Apidae	Amegilla sp6
Apidae	Amegilla sp6
Apidae	Amegilla sp6
Apidae	Amegilla sp6
Apidae	Amegilla sp6
Apidae	Amegilla sp6
Apidae	Amegilla sp6
Apidae	Amegilla sp6
Apidae	Amegilla sp6
Apidae	Amegilla sp6
Apidae	Amegilla sp6
Apidae	Amegilla sp6
Apidae	Amegilla sp6
Apidae	Amegilla sp6
Apidae	Amegilla sp6
Apidae	Amegilla sp6
Apidae	Amegilla sp6
Apidae	Amegilla sp6
Apidae	Amegilla sp6
Apidae	Amegilla sp6
Apidae	Amegilla sp6
Apidae	Amegilla sp6
Apidae	Amegilla sp6
Apidae	Amegilla sp6
Apidae	Amegilla sp6
Apidae	Amegilla sp6
Apidae	Amegilla sp6
Apidae	Amegilla sp6
Apidae	Amegilla sp6
Apidae	Amegilla sp6
Apidae	Amegilla sp6
Apidae	Amegilla sp6
Apidae	Amegilla sp6
Apidae	Amegilla sp6
Apidae	Amegilla sp6
Apidae	Amegilla sp6
Apidae	Amegilla sp6
Apidae	Amegilla sp6
Apidae	Amegilla sp6
Apidae	Amegilla sp6
Apidae	Amegilla sp6
Apidae	Amegilla sp6
Apidae	Amegilla sp6
Apidae	Amegilla sp6
Apidae	Amegilla sp6
Apidae	Amegilla sp6
Apidae	Amegilla sp6
Apidae	Amegilla sp6
Apidae	Amegilla sp7
Apidae	Amegilla sp7
Apidae	Amegilla sp7
Apidae	Amegilla sp7
Apidae	Amegilla sp7
Apidae	Amegilla sp7
Apidae	Amegilla sp7
Apidae	Amegilla acraensis
Apidae	Amegilla acraensis
Apidae	Amegilla acraensis
Apidae	Amegilla acraensis
Apidae	Amegilla acraensis
Apidae	Amegilla acraensis
Apidae	Amegilla acraensis
Apidae	Amegilla acraensis
Apidae	Amegilla acraensis
Apidae	Amegilla acraensis
Apidae	Amegilla acraensis
Apidae	Amegilla acraensis
Apidae	Amegilla acraensis
Apidae	Amegilla acraensis
Apidae	Amegilla acraensis
Apidae	Amegilla acraensis
Apidae	Amegilla acraensis
Apidae	Amegilla acraensis
Apidae	Amegilla acraensis
Apidae	Amegilla acraensis
Apidae	Amegilla acraensis
Apidae	Amegilla acraensis
Apidae	Amegilla acraensis
Apidae	Amegilla acraensis
Apidae	Amegilla acraensis
Apidae	Amegilla acraensis
Apidae	Amegilla acraensis
Apidae	Amegilla acraensis
Apidae	Amegilla acraensis
Apidae	Amegilla acraensis
Apidae	Amegilla acraensis
Apidae	Amegilla acraensis
Apidae	Amegilla acraensis
Apidae	Amegilla acraensis
Apidae	Amegilla acraensis
Apidae	Amegilla acraensis
Apidae	Amegilla acraensis
Apidae	Amegilla acraensis
Apidae	Amegilla acraensis
Apidae	Amegilla acraensis
Apidae	Amegilla acraensis
Apidae	Amegilla acraensis
Apidae	Amegilla acraensis
Apidae	Amegilla acraensis
Apidae	Amegilla acraensis
Apidae	Amegilla acraensis
Apidae	Amegilla acraensis
Apidae	Amegilla acraensis
Apidae	Amegilla acraensis
Apidae	Amegilla acraensis
Apidae	Amegilla acraensis
Apidae	Amegilla acraensis
Apidae	Amegilla acraensis
Apidae	Amegilla acraensis
Apidae	Amegilla acraensis
Apidae	Amegilla acraensis
Apidae	Amegilla acraensis
Apidae	Amegilla acraensis
Apidae	Amegilla acraensis
Apidae	Amegilla nubica
Apidae	Amegilla nubica
Apidae	Amegilla nubica
Apidae	Amegilla nubica
Apidae	Amegilla nubica
Apidae	Amegilla nubica
Apidae	Amegilla nubica
Apidae	Amegilla nubica
Apidae	Amegilla nubica
Apidae	Amegilla nubica
Apidae	Amegilla nubica
Apidae	Amegilla nubica
Apidae	Amegilla nubica
Apidae	Amegilla nubica
Apidae	Amegilla nubica
Apidae	Amegilla nubica
Apidae	Amegilla nubica
Apidae	Amegilla torrida
Apidae	Amegilla torrida
Apidae	Amegilla torrida
Apidae	Amegilla torrida
Apidae	Tetralonia fraterna
Apidae	Tetralonia fraterna
Apidae	Tetralonia fraterna
Apidae	Tetralonia fraterna
Apidae	Tetralonia fraterna
Apidae	Tetralonia fraterna
Apidae	Tetralonia fraterna
Apidae	Tetralonia fraterna
Apidae	Tetralonia fraterna
Apidae	Tetralonia fraterna
Apidae	Tetralonia fraterna
Apidae	Tetralonia fraterna
Apidae	Tetralonia fraterna
Apidae	Tetralonia fraterna
Apidae	Tetralonia fraterna
Apidae	Tetralonia fraterna
Apidae	Tetralonia fraterna
Apidae	Tetralonia fraterna
Apidae	Tetralonia fraterna
Apidae	Tetralonia fraterna
Apidae	Tetralonia fraterna
Apidae	Tetralonia fraterna
Apidae	Tetralonia fraterna
Apidae	Tetralonia fraterna
Apidae	Tetralonia fraterna
Apidae	Tetralonia fraterna
Apidae	Tetralonia fraterna
Apidae	Tetralonia fraterna
Apidae	Tetralonia fraterna
Apidae	Tetralonia fraterna
Apidae	Tetralonia fraterna
Apidae	Tetralonia fraterna
Apidae	Tetralonia fraterna
Apidae	Tetralonia fraterna
Apidae	Tetralonia fraterna
Apidae	Tetralonia fraterna
Apidae	Tetralonia fraterna
Apidae	Tetralonia fraterna
Apidae	Tetralonia fraterna
Apidae	Tetralonia fraterna
Apidae	Tetralonia fraterna
Apidae	Tetralonia fraterna
Apidae	Tetralonia fraterna
Apidae	Tetralonia fraterna
Apidae	Tetralonia fraterna
Apidae	Tetralonia fraterna
Apidae	Tetralonia fraterna
Apidae	Tetralonia fraterna
Apidae	Tetralonia fraterna
Apidae	Tetralonia fraterna
Apidae	Tetralonia fraterna
Apidae	Tetralonia fraterna
Apidae	Tetralonia fraterna
Apidae	Tetralonia fraterna
Apidae	Tetralonia fraterna
Apidae	Tetralonia fraterna
Apidae	Tetralonia fraterna
Apidae	Tetralonia fraterna
Apidae	Tetralonia fraterna
Apidae	Tetralonia fraterna
Apidae	Tetralonia fraterna
Apidae	Tetralonia fraterna
Apidae	Tetralonia fraterna
Apidae	Tetralonia fraterna
Apidae	Tetralonia fraterna
Apidae	Tetralonia fraterna
Apidae	Tetralonia fraterna
Apidae	Tetralonia fraterna
Apidae	Tetralonia fraterna
Apidae	Tetralonia fraterna
Apidae	Tetralonia fraterna
Apidae	Tetralonia fraterna
Apidae	Tetralonia fraterna
Apidae	Tetralonia fraterna
Apidae	Tetralonia fraterna
Apidae	Tetralonia fraterna
Apidae	Tetralonia fraterna
Apidae	Tetralonia fraterna
Apidae	Tetralonia fraterna
Apidae	Tetralonia fraterna
Apidae	Tetralonia fraterna
Apidae	Tetralonia fraterna
Apidae	Tetralonia fraterna
Apidae	Tetralonia fraterna
Apidae	Tetralonia fraterna
Apidae	Tetralonia fraterna
Apidae	Tetralonia fraterna
Apidae	Tetralonia fraterna
Apidae	Tetralonia fraterna
Apidae	Tetralonia fraterna
Apidae	Tetralonia fraterna
Apidae	Tetralonia fraterna
Apidae	Tetralonia fraterna
Apidae	Tetralonia fraterna
Apidae	Tetralonia fraterna
Apidae	Tetralonia fraterna
Apidae	Tetralonia fraterna
Apidae	Tetralonia fraterna
Apidae	Tetralonia fraterna
Apidae	Tetralonia fraterna
Apidae	Tetralonia fraterna
Apidae	Tetralonia fraterna
Apidae	Tetralonia fraterna
Apidae	Tetralonia fraterna
Apidae	Tetralonia fraterna
Apidae	Tetralonia fraterna
Apidae	Tetralonia fraterna
Apidae	Tetralonia fraterna
Apidae	Tetralonia fraterna
Apidae	Tetralonia fraterna
Apidae	Tetralonia fraterna
Apidae	Tetralonia fraterna
Apidae	Tetralonia fraterna
Apidae	Tetralonia fraterna
Apidae	Tetralonia fraterna
Apidae	Tetralonia fraterna
Apidae	Tetralonia fraterna
Apidae	Tetralonia fraterna
Apidae	Tetralonia fraterna
Apidae	Tetralonia fraterna
Apidae	Tetralonia fraterna
Apidae	Tetralonia fraterna
Apidae	Tetralonia fraterna
Apidae	Tetralonia fraterna
Apidae	Tetralonia fraterna
Apidae	Tetralonia fraterna
Apidae	Tetralonia fraterna
Apidae	Tetralonia fraterna
Apidae	Tetralonia fraterna
Apidae	Tetralonia fraterna
Apidae	Tetralonia fraterna
Apidae	Tetralonia fraterna
Apidae	Tetralonia fraterna
Apidae	Tetralonia fraterna
Apidae	Tetralonia fraterna
Apidae	Tetralonia fraterna
Apidae	Tetralonia fraterna
Apidae	Tetralonia fraterna
Apidae	Tetralonia fraterna
Apidae	Tetralonia fraterna
Apidae	Tetralonia fraterna
Apidae	Tetralonia fraterna
Apidae	Tetralonia fraterna
Apidae	Tetralonia fraterna
Apidae	Tetralonia fraterna
Apidae	Tetralonia fraterna
Apidae	Tetralonia fraterna
Apidae	Tetralonia fraterna
Apidae	Tetralonia fraterna
Apidae	Tetralonia fraterna
Apidae	Tetralonia fraterna
Apidae	Tetralonia fraterna
Apidae	Tetralonia fraterna
Apidae	Tetralonia fraterna
Apidae	Tetralonia fraterna
Apidae	Tetralonia fraterna
Apidae	Tetralonia fraterna
Apidae	Tetralonia fraterna
Apidae	Tetralonia fraterna
Apidae	Tetralonia fraterna
Apidae	Tetralonia fraterna
Apidae	Tetralonia fraterna
Apidae	Tetralonia fraterna
Apidae	Tetralonia fraterna
Apidae	Tetralonia fraterna
Apidae	Tetralonia fraterna
Apidae	Tetralonia fraterna
Apidae	Tetralonia fraterna
Apidae	Tetralonia fraterna
Apidae	Tetralonia fraterna
Apidae	Tetralonia fraterna
Apidae	Tetralonia fraterna
Apidae	Tetralonia fraterna
Apidae	Tetralonia fraterna
Apidae	Tetralonia fraterna
Apidae	Tetralonia fraterna
Apidae	Tetralonia fraterna
Apidae	Tetralonia fraterna
Apidae	Tetralonia fraterna
Apidae	Tetralonia fraterna
Apidae	Tetralonia fraterna
Apidae	Tetralonia fraterna
Apidae	Tetralonia fraterna
Apidae	Tetralonia fraterna
Apidae	Tetralonia fraterna
Apidae	Tetralonia fraterna
Apidae	Tetralonia fraterna
Apidae	Tetralonia fraterna
Apidae	Tetralonia fraterna
Apidae	Tetralonia fraterna
Apidae	Tetralonia fraterna
Apidae	Tetralonia fraterna
Apidae	Tetralonia fraterna
Apidae	Tetralonia fraterna
Apidae	Tetralonia fraterna
Apidae	Tetralonia fraterna
Apidae	Tetralonia fraterna
Apidae	Tetralonia fraterna
Apidae	Tetralonia fraterna
Apidae	Tetralonia fraterna
Apidae	Tetralonia fraterna
Apidae	Tetralonia fraterna
Apidae	Tetralonia fraterna
Apidae	Tetralonia fraterna
Apidae	Tetralonia fraterna
Apidae	Tetralonia fraterna
Apidae	Tetralonia fraterna
Apidae	Tetralonia fraterna
Apidae	Tetralonia fraterna
Apidae	Tetralonia fraterna
Apidae	Tetralonia fraterna
Apidae	Tetralonia fraterna
Apidae	Tetralonia fraterna
Apidae	Tetralonia fraterna
Apidae	Tetralonia fraterna
Apidae	Tetralonia fraterna
Apidae	Tetralonia fraterna
Apidae	Tetralonia fraterna
Apidae	Tetralonia fraterna
Apidae	Tetralonia fraterna
Apidae	Tetralonia fraterna
Apidae	Tetralonia fraterna
Apidae	Tetralonia fraterna
Apidae	Tetralonia fraterna
Apidae	Tetralonia fraterna
Apidae	Tetralonia fraterna
Apidae	Tetralonia fraterna
Apidae	Tetralonia fraterna
Apidae	Tetralonia fraterna
Apidae	Tetralonia fraterna
Apidae	Tetralonia fraterna
Apidae	Tetralonia fraterna
Apidae	Tetralonia fraterna
Apidae	Tetralonia fraterna
Apidae	Tetralonia fraterna
Apidae	Tetralonia fraterna
Apidae	Tetralonia fraterna
Apidae	Tetralonia fraterna
Apidae	Tetralonia fraterna
Apidae	Tetralonia fraterna
Apidae	Tetralonia fraterna
Apidae	Tetralonia fraterna
Apidae	Tetralonia fraterna
Apidae	Tetralonia fraterna
Apidae	Tetralonia fraterna
Apidae	Tetralonia fraterna
Apidae	Tetralonia fraterna
Apidae	Tetralonia fraterna
Apidae	Tetralonia fraterna
Apidae	Tetralonia fraterna
Apidae	Tetralonia fraterna
Apidae	Tetralonia fraterna
Apidae	Tetralonia fraterna
Apidae	Tetralonia fraterna
Apidae	Tetralonia fraterna
Apidae	Tetralonia fraterna
Apidae	Tetralonia fraterna
Apidae	Tetralonia fraterna
Apidae	Tetralonia fraterna
Apidae	Tetralonia fraterna
Apidae	Tetralonia fraterna
Apidae	Tetralonia fraterna
Apidae	Tetralonia fraterna
Apidae	Tetralonia fraterna
Apidae	Tetralonia fraterna
Apidae	Tetralonia fraterna
Apidae	Tetralonia fraterna
Apidae	Tetralonia fraterna
Apidae	Tetralonia fraterna
Apidae	Tetralonia fraterna
Apidae	Tetralonia fraterna
Apidae	Tetralonia fraterna
Apidae	Tetralonia fraterna
Apidae	Tetralonia fraterna
Apidae	Tetralonia fraterna
Apidae	Tetralonia fraterna
Apidae	Tetralonia fraterna
Apidae	Tetralonia fraterna
Apidae	Tetralonia fraterna
Apidae	Tetralonia fraterna
Apidae	Tetralonia fraterna
Apidae	Tetralonia fraterna
Apidae	Tetralonia fraterna
Apidae	Tetralonia fraterna
Apidae	Tetralonia fraterna
Apidae	Tetralonia fraterna
Apidae	Tetralonia fraterna
Apidae	Tetralonia fraterna
Apidae	Tetralonia fraterna
Apidae	Tetralonia fraterna
Apidae	Tetralonia fraterna
Apidae	Tetralonia fraterna
Apidae	Tetralonia fraterna
Apidae	Tetralonia fraterna
Apidae	Tetralonia fraterna
Apidae	Tetralonia fraterna
Apidae	Tetralonia fraterna
Apidae	Tetralonia fraterna
Apidae	Tetralonia fraterna
Apidae	Tetralonia fraterna
Apidae	Tetralonia fraterna
Apidae	Tetralonia fraterna
Apidae	Tetralonia fraterna
Apidae	Tetralonia fraterna
Apidae	Tetralonia fraterna
Apidae	Tetralonia fraterna
Apidae	Tetralonia fraterna
Apidae	Tetralonia fraterna
Apidae	Tetralonia fraterna
Apidae	Tetralonia fraterna
Apidae	Tetralonia fraterna
Apidae	Tetralonia fraterna
Apidae	Tetralonia fraterna
Apidae	Tetralonia fraterna
Apidae	Tetralonia fraterna
Apidae	Tetralonia fraterna
Apidae	Tetralonia fraterna
Apidae	Tetralonia fraterna
Apidae	Tetralonia fraterna
Apidae	Tetralonia fraterna
Apidae	Tetralonia fraterna
Apidae	Tetralonia fraterna
Apidae	Tetralonia fraterna
Apidae	Tetralonia fraterna
Apidae	Tetralonia fraterna
Apidae	Tetralonia fraterna
Apidae	Tetralonia fraterna
Apidae	Tetralonia fraterna
Apidae	Tetralonia fraterna
Apidae	Tetralonia fraterna
Apidae	Tetralonia fraterna
Apidae	Tetralonia fraterna
Apidae	Tetralonia fraterna
Apidae	Tetralonia fraterna
Apidae	Tetralonia fraterna
Apidae	Tetralonia fraterna
Apidae	Tetralonia fraterna
Apidae	Tetralonia fraterna
Apidae	Tetralonia fraterna
Apidae	Tetralonia fraterna
Apidae	Tetralonia fraterna
Apidae	Tetralonia fraterna
Apidae	Tetralonia fraterna
Apidae	Tetralonia fraterna
Apidae	Tetralonia fraterna
Apidae	Tetralonia fraterna
Apidae	Tetralonia fraterna
Apidae	Tetralonia fraterna
Apidae	Tetralonia fraterna
Apidae	Tetralonia fraterna
Apidae	Tetralonia fraterna
Apidae	Tetralonia fraterna
Apidae	Tetralonia fraterna
Apidae	Tetralonia fraterna
Apidae	Tetralonia fraterna
Apidae	Tetralonia fraterna
Apidae	Tetralonia fraterna
Apidae	Tetralonia fraterna
Apidae	Tetralonia fraterna
Apidae	Tetralonia fraterna
Apidae	Tetralonia fraterna
Apidae	Tetralonia fraterna
Apidae	Tetralonia fraterna
Apidae	Tetralonia fraterna
Apidae	Tetralonia fraterna
Apidae	Tetralonia fraterna
Apidae	Tetralonia fraterna
Apidae	Tetralonia fraterna
Apidae	Tetralonia fraterna
Apidae	Tetralonia fraterna
Apidae	Tetralonia fraterna
Apidae	Tetralonia fraterna
Apidae	Tetralonia fraterna
Apidae	Tetralonia fraterna
Apidae	Tetralonia fraterna
Apidae	Tetralonia fraterna
Apidae	Tetralonia fraterna
Apidae	Tetralonia fraterna
Apidae	Tetralonia fraterna
Apidae	Tetralonia fraterna
Apidae	Tetralonia fraterna
Apidae	Tetralonia fraterna
Apidae	Tetralonia fraterna
Apidae	Tetralonia fraterna
Apidae	Tetralonia fraterna
Apidae	Tetralonia fraterna
Apidae	Tetralonia fraterna
Apidae	Tetralonia fraterna
Apidae	Tetralonia fraterna
Apidae	Tetralonia fraterna
Apidae	Tetralonia fraterna
Apidae	Tetralonia fraterna
Apidae	Tetralonia fraterna
Apidae	Tetralonia fraterna
Apidae	Tetralonia fraterna
Apidae	Tetralonia fraterna
Megachilidae	Megachile sp1
Megachilidae	Megachile sp1
Megachilidae	Megachile sp1
Megachilidae	Megachile sp1
Megachilidae	Megachile sp1
Megachilidae	Megachile sp1
Megachilidae	Megachile sp1
Megachilidae	Megachile sp1
Megachilidae	Megachile sp1
Megachilidae	Megachile sp1
Megachilidae	Megachile sp1
Megachilidae	Megachile sp1
Megachilidae	Megachile sp1
Megachilidae	Megachile sp1
Megachilidae	Megachile sp1
Megachilidae	Megachile sp1
Megachilidae	Megachile sp1
Megachilidae	Megachile sp1
Megachilidae	Megachile sp1
Megachilidae	Megachile sp1
Megachilidae	Megachile sp1
Megachilidae	Megachile sp1
Megachilidae	Megachile sp1
Megachilidae	Megachile sp1
Megachilidae	Megachile sp1
Megachilidae	Megachile sp1
Megachilidae	Megachile sp1
Megachilidae	Megachile sp1
Megachilidae	Megachile sp1
Megachilidae	Megachile sp1
Megachilidae	Megachile sp1
Megachilidae	Megachile sp1
Megachilidae	Megachile sp1
Megachilidae	Megachile sp1
Megachilidae	Megachile sp1
Megachilidae	Megachile sp1
Megachilidae	Megachile sp1
Megachilidae	Megachile sp1
Megachilidae	Megachile sp1
Megachilidae	Megachile sp1
Megachilidae	Megachile sp1
Megachilidae	Megachile sp1
Megachilidae	Megachile sp1
Megachilidae	Megachile sp1
Megachilidae	Megachile sp1
Megachilidae	Megachile sp1
Megachilidae	Megachile sp1
Megachilidae	Megachile sp1
Megachilidae	Megachile sp1
Megachilidae	Megachile sp1
Megachilidae	Megachile sp1
Megachilidae	Megachile sp1
Megachilidae	Chalicodoma mephistolica
Megachilidae	Chalicodoma mephistolica
Megachilidae	Chalicodoma mephistolica
Megachilidae	Chalicodoma mephistolica
Megachilidae	Chalicodoma mephistolica
Megachilidae	Chalicodoma mephistolica
Megachilidae	Chalicodoma mephistolica
Megachilidae	Chalicodoma mephistolica
Megachilidae	Chalicodoma mephistolica
Megachilidae	Chalicodoma mephistolica
Megachilidae	Chalicodoma mephistolica
Megachilidae	Chalicodoma mephistolica
Megachilidae	Chalicodoma mephistolica
Megachilidae	Chalicodoma mephistolica
Megachilidae	Chalicodoma mephistolica
Megachilidae	Chalicodoma mephistolica
Megachilidae	Chalicodoma mephistolica
Megachilidae	Chalicodoma mephistolica
Megachilidae	Chalicodoma mephistolica
Megachilidae	Chalicodoma mephistolica
Megachilidae	Chalicodoma mephistolica
Megachilidae	Chalicodoma mephistolica
Megachilidae	Chalicodoma mephistolica
Megachilidae	Chalicodoma mephistolica
Megachilidae	Chalicodoma mephistolica
Megachilidae	Chalicodoma mephistolica
Megachilidae	Chalicodoma mephistolica
Megachilidae	Chalicodoma mephistolica
Megachilidae	Chalicodoma mephistolica
Megachilidae	Chalicodoma mephistolica
Megachilidae	Chalicodoma mephistolica
Megachilidae	Chalicodoma mephistolica
Megachilidae	Chalicodoma mephistolica
Megachilidae	Chalicodoma mephistolica
Megachilidae	Chalicodoma mephistolica
Megachilidae	Chalicodoma mephistolica
Megachilidae	Chalicodoma mephistolica
Megachilidae	Chalicodoma mephistolica
Megachilidae	Chalicodoma mephistolica
Megachilidae	Chalicodoma mephistolica
Megachilidae	Chalicodoma mephistolica
Megachilidae	Chalicodoma mephistolica
Megachilidae	Chalicodoma mephistolica
Megachilidae	Chalicodoma mephistolica
Megachilidae	Chalicodoma mephistolica
Megachilidae	Chalicodoma mephistolica
Megachilidae	Chalicodoma mephistolica
Megachilidae	Chalicodoma mephistolica
Megachilidae	Chalicodoma mephistolica
Megachilidae	Chalicodoma mephistolica
Megachilidae	Chalicodoma mephistolica
Megachilidae	Chalicodoma mephistolica
Megachilidae	Chalicodoma mephistolica
Megachilidae	Chalicodoma mephistolica
Megachilidae	Chalicodoma mephistolica
Megachilidae	Chalicodoma mephistolica
Megachilidae	Chalicodoma mephistolica
Megachilidae	Chalicodoma mephistolica
Megachilidae	Chalicodoma mephistolica
Megachilidae	Chalicodoma mephistolica
Megachilidae	Chalicodoma mephistolica
Megachilidae	Chalicodoma mephistolica
Megachilidae	Chalicodoma mephistolica
Megachilidae	Chalicodoma mephistolica
Megachilidae	Chalicodoma mephistolica
Megachilidae	Chalicodoma mephistolica
Megachilidae	Chalicodoma mephistolica
Megachilidae	Chalicodoma mephistolica
Megachilidae	Chalicodoma mephistolica
Megachilidae	Chalicodoma mephistolica
Megachilidae	Chalicodoma mephistolica
Megachilidae	Chalicodoma mephistolica
Megachilidae	Chalicodoma mephistolica
Megachilidae	Creightonella discolor
Megachilidae	Creightonella discolor
Megachilidae	Creightonella discolor
Megachilidae	Creightonella discolor
Megachilidae	Creightonella discolor
Megachilidae	Creightonella discolor
Megachilidae	Creightonella discolor
Megachilidae	Creightonella discolor
Megachilidae	Creightonella discolor
Megachilidae	Creightonella discolor
Megachilidae	Creightonella discolor
Megachilidae	Creightonella discolor
Megachilidae	Creightonella discolor
Megachilidae	Creightonella discolor
Megachilidae	Creightonella discolor
Megachilidae	Creightonella discolor
Megachilidae	Creightonella discolor
Megachilidae	Creightonella discolor
Megachilidae	Creightonella discolor
Megachilidae	Creightonella discolor
Megachilidae	Creightonella discolor
Megachilidae	Creightonella discolor
Megachilidae	Creightonella discolor
Megachilidae	Creightonella discolor
Megachilidae	Creightonella discolor
Megachilidae	Creightonella discolor
Megachilidae	Creightonella discolor
Megachilidae	Creightonella discolor
Megachilidae	Creightonella discolor
Megachilidae	Creightonella discolor
Megachilidae	Creightonella discolor
Megachilidae	Creightonella discolor
Megachilidae	Creightonella discolor
Megachilidae	Creightonella discolor
Megachilidae	Creightonella discolor
Megachilidae	Creightonella discolor
Megachilidae	Creightonella discolor
Megachilidae	Creightonella discolor
Megachilidae	Creightonella discolor
Megachilidae	Creightonella discolor
Megachilidae	Creightonella discolor
Megachilidae	Megachile eurymera
Megachilidae	Megachile eurymera
Megachilidae	Megachile eurymera
Megachilidae	Megachile eurymera
Megachilidae	Megachile eurymera
Megachilidae	Megachile eurymera
Megachilidae	Megachile eurymera
Megachilidae	Megachile eurymera
Megachilidae	Megachile eurymera
Megachilidae	Megachile eurymera
Megachilidae	Megachile eurymera
Megachilidae	Megachile eurymera
Megachilidae	Megachile eurymera
Megachilidae	Megachile eurymera
Megachilidae	Megachile eurymera
Megachilidae	Megachile eurymera
Megachilidae	Megachile eurymera
Megachilidae	Megachile eurymera
Megachilidae	Megachile eurymera
Megachilidae	Megachile eurymera
Megachilidae	Megachile eurymera
Megachilidae	Megachile eurymera
Megachilidae	Megachile eurymera
Megachilidae	Megachile eurymera
Megachilidae	Megachile eurymera
Megachilidae	Megachile eurymera
Megachilidae	Megachile eurymera
Megachilidae	Megachile eurymera
Megachilidae	Megachile eurymera
Megachilidae	Megachile eurymera
Megachilidae	Megachile eurymera
Megachilidae	Megachile eurymera
Megachilidae	Megachile eurymera
Megachilidae	Megachile eurymera
Megachilidae	Megachile eurymera
Megachilidae	Megachile eurymera
Megachilidae	Megachile eurymera
Megachilidae	Megachile eurymera
Megachilidae	Megachile eurymera
Megachilidae	Megachile eurymera
Megachilidae	Megachile eurymera
Megachilidae	Megachile eurymera
Megachilidae	Megachile eurymera
Megachilidae	Megachile eurymera
Megachilidae	Megachile eurymera
Megachilidae	Megachile eurymera
Megachilidae	Megachile eurymera
Megachilidae	Megachile eurymera
Megachilidae	Megachile eurymera
Megachilidae	Megachile eurymera
Megachilidae	Megachile eurymera
Megachilidae	Megachile eurymera
Megachilidae	Megachile eurymera
Megachilidae	Megachile eurymera
Megachilidae	Megachile eurymera
Megachilidae	Megachile eurymera
Megachilidae	Megachile eurymera
Megachilidae	Megachile eurymera
Megachilidae	Megachile eurymera
Megachilidae	Megachile eurymera
Megachilidae	Anthidium sp1
Megachilidae	Anthidium sp1
Megachilidae	Anthidium sp1
Megachilidae	Anthidium sp1
Megachilidae	Anthidium sp1
Megachilidae	Anthidium sp1
Megachilidae	Anthidium sp1
Megachilidae	Megachile sp4
Megachilidae	Megachile sp4
Megachilidae	Megachile sp4
Megachilidae	Megachile sp4
Megachilidae	Megachile sp4
Megachilidae	Megachile sp4
Megachilidae	Megachile sp4
Megachilidae	Megachile sp4
Megachilidae	Megachile sp4
Megachilidae	Megachile sp4
Megachilidae	Megachile sp4
Megachilidae	Megachile sp4
Megachilidae	Megachile sp4
Megachilidae	Megachile sp4
Megachilidae	Megachile sp4
Megachilidae	Megachile sp4
Megachilidae	Megachile sp4
Megachilidae	Megachile sp4
Megachilidae	Megachile sp4
Megachilidae	Megachile sp4
Megachilidae	Megachile sp4
Megachilidae	Megachile sp4
Megachilidae	Megachile sp4
Megachilidae	Megachile sp4
Megachilidae	Megachile sp4
Megachilidae	Megachile sp4
Megachilidae	Megachile sp4
Megachilidae	Megachile sp4
Megachilidae	Megachile sp4
Megachilidae	Megachile sp4
Megachilidae	Megachile sp4
Megachilidae	Megachile sp4
Megachilidae	Megachile sp4
Megachilidae	Megachile sp4
Megachilidae	Megachile sp4
Megachilidae	Megachile sp4
Megachilidae	Megachile sp4
Megachilidae	Megachile sp4
Megachilidae	Megachile sp4
Megachilidae	Megachile sp4
Megachilidae	Megachile sp4
Megachilidae	Megachile sp4
Megachilidae	Megachile sp4
Megachilidae	Megachile sp4
Megachilidae	Megachile sp4
Megachilidae	Megachile sp4
Megachilidae	Megachile sp4
Megachilidae	Megachile sp4
Megachilidae	Megachile sp4
Megachilidae	Megachile sp4
Megachilidae	Megachile sp4
Megachilidae	Megachile sp4
Megachilidae	Megachile sp4
Megachilidae	Megachile sp4
Megachilidae	Megachile sp4
Megachilidae	Megachile sp4
Megachilidae	Megachile sp4
Megachilidae	Megachile sp4
Megachilidae	Megachile sp4
Megachilidae	Megachile sp4
Megachilidae	Megachile sp4
Megachilidae	Megachile sp4
Megachilidae	Megachile sp4
Megachilidae	Megachile sp4
Megachilidae	Megachile sp4
Megachilidae	Megachile sp4
Megachilidae	Megachile sp5
Megachilidae	Megachile sp6
Megachilidae	Megachile sp7
Megachilidae	Megachile sp8
Megachilidae	Megachile sp9
Megachilidae	Megachile sp10
Megachilidae	Megachile sp11
Megachilidae	Megachile sp12
Megachilidae	Megachile sp13
Megachilidae	Megachile sp5
Megachilidae	Megachile sp5
Megachilidae	Megachile sp5
Megachilidae	Megachile sp5
Megachilidae	Megachile sp5
Megachilidae	Megachile sp5
Megachilidae	Megachile sp5
Megachilidae	Megachile sp5
Megachilidae	Megachile sp5
Megachilidae	Megachile sp5
Megachilidae	Megachile sp5
Megachilidae	Megachile sp5
Megachilidae	Megachile sp5
Megachilidae	Megachile sp5
Megachilidae	Megachile sp5
Megachilidae	Megachile sp5
Megachilidae	Megachile sp5
Megachilidae	Megachile sp5
Megachilidae	Megachile sp5
Megachilidae	Megachile sp5
Megachilidae	Megachile sp5
Megachilidae	Megachile sp5
Megachilidae	Megachile sp5
Megachilidae	Megachile sp5
Megachilidae	Megachile sp5
Megachilidae	Megachile sp5
Megachilidae	Megachile sp5
Megachilidae	Megachile sp5
Megachilidae	Megachile sp5
Megachilidae	Megachile sp5
Megachilidae	Megachile sp5
Megachilidae	Megachile sp5
Megachilidae	Megachile sp5
Megachilidae	Megachile sp5
Megachilidae	Megachile sp5
Megachilidae	Megachile sp5
Megachilidae	Megachile sp5
Megachilidae	Megachile sp5
Megachilidae	Megachile sp5
Megachilidae	Megachile sp5
Megachilidae	Megachile sp5
Megachilidae	Megachile sp5
Megachilidae	Megachile sp5
Megachilidae	Megachile sp5
Megachilidae	Megachile sp5
Megachilidae	Megachile sp5
Megachilidae	Megachile sp5
Megachilidae	Megachile sp5
Megachilidae	Megachile sp5
Megachilidae	Megachile sp5
Megachilidae	Megachile sp5
Megachilidae	Megachile sp5
Megachilidae	Megachile sp5
Megachilidae	Megachile sp5
Megachilidae	Megachile sp5
Megachilidae	Megachile sp5
Megachilidae	Megachile sp5
Megachilidae	Megachile sp5
Megachilidae	Megachile sp5
Megachilidae	Megachile sp5
Megachilidae	Megachile sp5
Megachilidae	Megachile sp5
Megachilidae	Megachile sp5
Megachilidae	Megachile sp5
Megachilidae	Megachile sp5
Megachilidae	Megachile sp5
Megachilidae	Megachile sp5
Megachilidae	Megachile sp5
Megachilidae	Megachile sp5
Megachilidae	Megachile sp5
Megachilidae	Megachile sp5
Megachilidae	Megachile sp6
Megachilidae	Megachile sp6
Megachilidae	Megachile sp6
Megachilidae	Megachile sp6
Megachilidae	Megachile sp6
Megachilidae	Megachile sp6
Megachilidae	Megachile sp6
Megachilidae	Megachile sp6
Megachilidae	Megachile sp6
Megachilidae	Megachile sp6
Megachilidae	Megachile sp6
Megachilidae	Megachile sp7
Megachilidae	Megachile sp7
Megachilidae	Megachile sp7
Megachilidae	Megachile sp7
Megachilidae	Megachile sp7
Megachilidae	Megachile sp7
Megachilidae	Megachile sp7
Megachilidae	Megachile sp7
Megachilidae	Megachile sp7
Megachilidae	Megachile sp7
Megachilidae	Megachile sp7
Megachilidae	Megachile sp7
Megachilidae	Megachile sp7
Megachilidae	Megachile sp7
Megachilidae	Megachile sp7
Megachilidae	Megachile sp7
Megachilidae	Megachile sp7
Megachilidae	Megachile sp7
Megachilidae	Megachile sp7
Megachilidae	Megachile sp7
Megachilidae	Megachile sp7
Megachilidae	Megachile sp7
Megachilidae	Megachile sp7
Megachilidae	Megachile sp7
Megachilidae	Megachile sp7
Megachilidae	Megachile sp8
Megachilidae	Megachile sp8
Megachilidae	Megachile sp8
Megachilidae	Megachile sp8
Megachilidae	Megachile sp8
Megachilidae	Megachile sp8
Megachilidae	Megachile sp8
Megachilidae	Megachile sp8
Megachilidae	Megachile sp8
Megachilidae	Megachile sp8
Megachilidae	Megachile sp8
Megachilidae	Megachile sp8
Megachilidae	Megachile sp8
Megachilidae	Megachile sp8
Megachilidae	Megachile sp8
Megachilidae	Megachile sp8
Megachilidae	Megachile sp8
Megachilidae	Megachile sp8
Megachilidae	Megachile sp8
Megachilidae	Megachile sp8
Megachilidae	Megachile sp8
Megachilidae	Megachile sp8
Megachilidae	Megachile sp8
Megachilidae	Megachile sp8
Megachilidae	Megachile sp8
Megachilidae	Megachile sp8
Megachilidae	Megachile sp8
Megachilidae	Megachile sp8
Megachilidae	Megachile sp8
Megachilidae	Megachile sp8
Megachilidae	Megachile sp8
Megachilidae	Megachile sp8
Megachilidae	Megachile sp8
Megachilidae	Megachile sp8
Megachilidae	Megachile sp8
Megachilidae	Megachile sp8
Megachilidae	Megachile sp8
Megachilidae	Megachile sp8
Megachilidae	Megachile sp8
Megachilidae	Megachile sp8
Megachilidae	Megachile sp8
Megachilidae	Megachile sp8
Megachilidae	Megachile sp8
Megachilidae	Megachile sp8
Megachilidae	Megachile sp8
Megachilidae	Megachile sp9
Megachilidae	Megachile sp9
Megachilidae	Megachile sp9
Megachilidae	Megachile sp9
Megachilidae	Megachile sp9
Megachilidae	Megachile sp9
Megachilidae	Megachile sp9
Megachilidae	Megachile sp9
Megachilidae	Megachile sp9
Megachilidae	Megachile sp9
Megachilidae	Megachile sp9
Megachilidae	Megachile sp9
Megachilidae	Megachile sp9
Megachilidae	Megachile sp9
Megachilidae	Megachile sp9
Megachilidae	Megachile sp9
Megachilidae	Megachile sp9
Megachilidae	Megachile sp9
Megachilidae	Megachile sp10
Megachilidae	Megachile sp10
Megachilidae	Megachile sp10
Megachilidae	Megachile sp10
Megachilidae	Megachile sp10
Megachilidae	Megachile sp10
Megachilidae	Megachile sp10
Megachilidae	Megachile sp10
Megachilidae	Megachile sp10
Megachilidae	Megachile sp10
Megachilidae	Megachile sp10
Megachilidae	Megachile sp10
Megachilidae	Megachile sp10
Megachilidae	Megachile sp10
Megachilidae	Megachile sp10
Megachilidae	Megachile sp10
Megachilidae	Megachile sp10
Megachilidae	Megachile sp10
Megachilidae	Megachile sp11
Megachilidae	Megachile sp11
Megachilidae	Megachile sp11
Megachilidae	Megachile sp11
Megachilidae	Megachile sp11
Megachilidae	Megachile sp11
Megachilidae	Megachile sp11
Megachilidae	Megachile sp11
Megachilidae	Megachile sp11
Megachilidae	Megachile sp11
Megachilidae	Megachile sp11
Megachilidae	Megachile sp11
Megachilidae	Megachile sp11
Megachilidae	Megachile sp11
Megachilidae	Megachile sp11
Megachilidae	Megachile sp11
Megachilidae	Megachile sp11
Megachilidae	Megachile sp11
Megachilidae	Megachile sp11
Megachilidae	Megachile sp11
Megachilidae	Megachile sp11
Megachilidae	Megachile sp11
Megachilidae	Megachile sp12
Megachilidae	Megachile sp12
Megachilidae	Megachile sp12
Megachilidae	Megachile sp12
Megachilidae	Megachile sp12
Megachilidae	Megachile sp12
Megachilidae	Megachile sp12
Megachilidae	Megachile sp12
Megachilidae	Megachile sp12
Megachilidae	Megachile sp12
Megachilidae	Megachile sp12
Megachilidae	Megachile sp12
Megachilidae	Megachile sp12
Megachilidae	Megachile sp12
Megachilidae	Megachile sp12
Megachilidae	Megachile sp12
Megachilidae	Megachile sp12
Megachilidae	Megachile sp12
Megachilidae	Megachile sp12
Megachilidae	Megachile sp12
Megachilidae	Megachile sp13
Megachilidae	Megachile sp13
Megachilidae	Megachile sp13
Megachilidae	Megachile sp13
Megachilidae	Megachile sp13
Megachilidae	Megachile sp14
Megachilidae	Megachile sp14
Megachilidae	Megachile sp14
Megachilidae	Megachile sp14
Megachilidae	Megachile sp14
Megachilidae	Megachile sp14
Megachilidae	Megachile sp14
Megachilidae	Megachile sp14
Megachilidae	Megachile sp15
Megachilidae	Megachile sp15
Megachilidae	Megachile sp15
Megachilidae	Megachile sp15
Megachilidae	Megachile sp15
Megachilidae	Megachile sp15
Megachilidae	Megachile sp15
Megachilidae	Megachile sp15
Megachilidae	Megachile sp15
Megachilidae	Megachile sp16
Megachilidae	Megachile sp16
Megachilidae	Megachile sp16
Megachilidae	Megachile sp16
Megachilidae	Megachile sp16
Megachilidae	Megachile sp17
Megachilidae	Megachile sp17
Megachilidae	Megachile sp17
Megachilidae	Megachile sp17
Megachilidae	Megachile sp17
Megachilidae	Megachile sp17
Megachilidae	Megachile sp17
Megachilidae	Megachile sp17
Megachilidae	Megachile sp17
Megachilidae	Megachile sp17
Megachilidae	Megachile sp17
Megachilidae	Megachile sp17
Megachilidae	Megachile sp17
Megachilidae	Megachile sp17
Megachilidae	Megachile sp17
Megachilidae	Megachile sp17
Megachilidae	Megachile sp17
Megachilidae	Megachile sp17
Megachilidae	Megachile sp17
Megachilidae	Megachile sp18
Megachilidae	Megachile sp18
Megachilidae	Megachile sp18
Megachilidae	Megachile sp18
Megachilidae	Megachile sp18
Megachilidae	Megachile sp19
Megachilidae	Megachile sp19
Megachilidae	Megachile sp19
Megachilidae	Megachile sp19
Megachilidae	Megachile sp19
Megachilidae	Megachile sp20
Megachilidae	Megachile sp20
Megachilidae	Megachile sp20
Megachilidae	Megachile sp20
Megachilidae	Megachile sp20
Megachilidae	Megachile sp20
Megachilidae	Megachile sp20
Megachilidae	Megachile sp20
Megachilidae	Megachile sp20
Megachilidae	Megachile sp20
Megachilidae	Megachile sp20
Megachilidae	Megachile sp20
Megachilidae	Megachile sp20
Megachilidae	Megachile sp21
Megachilidae	Megachile sp21
Megachilidae	Megachile sp21
Megachilidae	Megachile sp21
Megachilidae	Megachile sp21
Megachilidae	Megachile sp21
Megachilidae	Megachile sp21
Megachilidae	Megachile sp22
Megachilidae	Megachile sp22
Megachilidae	Megachile sp23
Megachilidae	Megachile sp23
Megachilidae	Megachile sp23
Megachilidae	Megachile sp23
Megachilidae	Megachile sp23
Megachilidae	Megachile sp23
Megachilidae	Megachile sp23
Megachilidae	Megachile sp23
Megachilidae	Megachile sp24
Megachilidae	Megachile sp24
Megachilidae	Megachile sp24
Megachilidae	Megachile sp24
Megachilidae	Megachile sp25
Megachilidae	Megachile sp25
Megachilidae	Megachile sp25
Megachilidae	Megachile sp25
Megachilidae	Megachile sp25
Megachilidae	Megachile sp25
Megachilidae	Megachile sp26
Megachilidae	Megachile sp26
Megachilidae	Heriades sp1
Megachilidae	Heriades sp1
Megachilidae	Heriades sp1
Megachilidae	Heriades sp1
Megachilidae	Heriades sp1
Megachilidae	Heriades sp1
Megachilidae	Heriades sp1
Megachilidae	Heriades sp1
Megachilidae	Heriades sp1
Megachilidae	Heriades sp1
Megachilidae	Heriades sp1
Megachilidae	Heriades sp1
Megachilidae	Heriades sp1
Megachilidae	Heriades sp1
Megachilidae	Heriades sp1
Megachilidae	Heriades sp1
Megachilidae	Heriades sp1
Megachilidae	Heriades sp1
Megachilidae	Heriades sp1
Megachilidae	Heriades sp1
Megachilidae	Heriades sp1
Megachilidae	Heriades sp1
Megachilidae	Heriades sp1
Megachilidae	Heriades sp1
Megachilidae	Heriades sp1
Megachilidae	Heriades sp1
Megachilidae	Heriades sp1
Megachilidae	Heriades sp1
Megachilidae	Heriades sp1
Megachilidae	Heriades sp1
Megachilidae	Heriades sp1
Megachilidae	Heriades sp1
Megachilidae	Heriades sp1
Megachilidae	Heriades sp1
Megachilidae	Heriades sp1
Megachilidae	Heriades sp2
Megachilidae	Heriades sp2
Megachilidae	Heriades sp2
Megachilidae	Heriades sp2
Megachilidae	Heriades sp2
Megachilidae	Heriades sp2
Megachilidae	Heriades sp2
Megachilidae	Heriades sp2
Megachilidae	Heriades sp2
Megachilidae	Heriades sp2
Megachilidae	Heriades sp2
Megachilidae	Heriades sp2
Megachilidae	Heriades sp2
Megachilidae	Heriades sp2
Megachilidae	Heriades sp2
[truncated: 38,890 more rows]

## Sheet: Tabelle14 (2)
		Nazinga (low disturbance intensity)												Bontioli (medium disturbance intensity)												Dano (high disturbance intensity)
		Savannah			Savannah			Cotton			Sesame			Savannah			Savannah			Cotton			Sesame			Savannah			Savannah			Cotton			Sesame
		dry season			rainy season			field			field			dry season			rainy season			field			field			dry season			rainy season			field			field
Apidae
	Amegilla acraensis Fabricius	0.75	±	1.5				2.75	±	3.20156				2	±	2.44949				7	±	8.7178	1.5	±	3	0.75	±	1.5				0.375	±	0.75	0.1875	±	0.375
	Amegilla calens Lepeletier							1	±	2
	Amegilla nubica Lepeletier				1.25	±	2.5	2.25	±	2.62996							0.75	±	1.5
	Amegilla sp. 1							1	±	2	1.5	±	2.38048							1.25	±	2.5	1.75	±	3.5							1.25	±	2.5	1.875	±	2.39357
	Amegilla sp. 2										3	±	3.82971				1.25	±	0.957427							0.5	±	0.57735	1	±	0.816497	0.394338	±	0.486938	0.121734	±	0.243469
	Amegilla sp. 3
	Amegilla sp. 4	0.5	±	0.57735
	Amegilla sp. 5	1.5	±	3
	Amegilla sp. 6	3	±	2.70801										9.5	±	7.93725	0.75	±	0.957427	0.25	±	0.5				5.5	±	4.50925	0.5	±	0.57735	1.12731	±	2.25462	0.563656	±	1.12731
	Amegilla sp. 7																			1.75	±	3.5
	Apis mellifera Linnaeus	6	±	5.59762	1.5	±	1.91485	6.75	±	5.12348	5	±	5.22813	329.25	±	79.3993	13	±	12.3558	67.5	±	35.1994	21.25	±	6.99405	27.25	±	8.26136	10	±	16.0831	18.8153	±	9.40181	16.6005	±	5.6301
	Braunsapis sp. 1	1.75	±	2.87228				4.5	±	5.25991	3.5	±	7	0.5	±	1				4.75	±	9.5	6.5	±	13							2.5	±	5	1.25	±	2.5
	Braunsapis sp. 2	6.25	±	12.5				2.75	±	5.5				29.5	±	25.7488				3.25	±	5.85235				6.5	±	2.08167				2.77042	±	4.26742	1.06685	±	2.13371
	Braunsapis sp. 3	6.75	±	6.80074	0.75	±	0.957427							36.75	±	18.8922	12.75	±	13.2004	2.5	±	4.3589				10	±	2.82843	2	±	2	2.20711	±	2.8586	0.714649	±	1.4293
	Ceratina sp. 1	3	±	6	4.75	±	5.5	2.5	±	3.78594				4	±	5.22813										3.5	±	4.72582	0.75	±	1.5	1.18145	±	2.36291	0.590727	±	1.18145
	Ceratina sp. 2							2.5	±	5							1.5	±	3										1.75	±	3.5	1.75	±	3.5	0.875	±	1.75
	Ceratina sp. 3	3.5	±	4.3589	5.5	±	5.50757	0.5	±	1				15	±	13.2916	0.5	±	0.57735							5.75	±	4.64579				1.16145	±	2.32289	0.580723	±	1.16145
	Compsomelissa borneri Alfken	1.25	±	2.5	0.25	±	0.5	4.5	±	5.19615	6.25	±	7.5	0.5	±	1	0.75	±	0.957427							2	±	4				1	±	2	0.5	±	1
	Hypotrigona gribodoi Magretti	69.75	±	84.9642	13.25	±	7.22842	5.5	±	6.40312	22.75	±	40.9664	2525.75	±	2134.94	688.5	±	556.456	963.5	±	982.897	35.25	±	17.8396	601	±	309.693	1432.25	±	783.814	171.673	±	112.996	34.2489	±	52.827
	Hypotrigona sp. 1	3.25	±	5.85235	0.25	±	0.5							0.75	±	0.957427	3	±	3.4641	0.25	±	0.5				1.25	±	1.89297	1.25	±	1.89297	11.2232	±	19.1897	4.79744	±	9.59487
	Hypotrigona squamuligera Benoist	4.5	±	5.74456				2.5	±	5				15.5	±	23.6854				7.75	±	11.3248				9.25	±	17.8396	0.25	±	0.5	6.45989	±	8.19205	2.04801	±	4.09603
	Liotrigona sp. 1	4.25	±	8.5	6.25	±	5.67891							10.5	±	14.1774	10.25	±	20.5	0.25	±	0.5							11.75	±	9.60469	0.25	±	0.5	0.125	±	0.25
	Liotrigona sp. 2																															0.25	±	0.5	0.125	±	0.25
	Liotrigona sp. 3																															0.25	±	0.5	0.125	±	0.25
	Liotrigona sp. 4																															0.25	±	0.5	0.125	±	0.25
	Liotrigona sp. 5																															0.25	±	0.5	0.125	±	0.25
	Liotrigona sp. 6																															0.25	±	0.5	0.125	±	0.25
	Liotrigona sp. 7																															0.25	±	0.5	0.125	±	0.25
	Liotrigona sp. 8																															0.25	±	0.5	0.125	±	0.25
	Liotrigona sp. 9																			0.25	±	0.5
	Liotrigona sp. 10																			0.25	±	0.5
	Liotrigona sp. 11																			0.25	±	0.5
	Liotrigona sp. 12																			0.25	±	0.5
	Liotrigona sp. 13																			0.25	±	0.5
	Liotrigona sp. 14																			0.25	±	0.5
	Liotrigona sp. 15																			0.25	±	0.5
	Liotrigona sp. 16																			0.25	±	0.5
	Liotrigona sp. 17																			0.25	±	0.5
	Liotrigona sp. 18
	Liotrigona sp. 19
	Meliponula togoensis Stadelmann	2.5	±	5	20.25	±	2.75379	2.5	±	5	4.5	±	9	3	±	6	9.5	±	6.40312	34.25	±	60.7639	2	±	4	3.25	±	6.5	5.75	±	6.94622	3.625	±	4.23035	2.55759	±	3.04033
	Plebeina armata Magretti	7.5	±	12.4766				1.25	±	1.5	1.5	±	3	8.75	±	11.4127	12.75	±	14.8633	4.5	±	3.87298	3.5	±	4.12311	4	±	8				2.75	±	3.77492	3.94373	±	2.94607
	Tetralonia fraterna Friese				8.25	±	9.94569	2.5	±	3.31662				0.25	±	0.5	29.5	±	12.1792	25.25	±	28.5351	11.25	±	15.13	5.75	±	11.5	9	±	10.2307	5.125	±	6.00521	6.2513	±	8.95819
	Xylocopa inconstans Smith	8.75	±	11.4127				2	±	4	0.25	±	0.5	5.5	±	5.91608	1	±	2	0.25	±	0.5	1.5	±	3	8.5	±	11.2101	2.5	±	5	5.55253	±	6.41208	2.85302	±	3.34444
	Xylocopa modesta Smith							0.75	±	1.5	1	±	2	4	±	4.24264				2.25	±	4.5	1.5	±	3	4.5	±	5.25991				1.31498	±	2.62996	4.15749	±	3.54861
	Xylocopa olivacea Fabricius	6	±	12	1.5	±	3				1	±	2	6.75	±	7.80491	7.75	±	8.09835	3.25	±	5.18813	2	±	4	4.25	±	4.92443				2.98111	±	2.927	2.23175	±	2.86615
	Xylocopa scioensis Gribodo				7.25	±	5.43906				1.25	±	2.5	7.5	±	5.19615				2.25	±	4.5	4.25	±	8.5							1.5	±	2.38048	4.09512	±	6.69793
	Xylocopa sp. 1
	Xylocopa ustulata Smith	1.5	±	3	3	±	3.82971	1	±	2	3	±	6				3.75	±	5.18813	1.75	±	3.5	1.5	±	3	2	±	4	1.25	±	2.5	1.25	±	1.89297	0.473242	±	0.946485
Colletidae
	Hylaeus sp. 1	0.5	±	1	0.75	±	1.5							0.25	±	0.5	1.25	±	1.5										0.25	±	0.5
	Hylaeus sp. 2													0.25	±	0.5
Halticidae
	Acunomia ivoiriensis Pauly				0.75	±	1.5	1.75	±	2.36291							2.25	±	2.87228
	Acunomia senticosa Vachal																												1.5	±	1.73205	3	±	3.55903	0.889757	±	1.77951
	Austronomia sp. 1																0.5	±	1	1	±	2
	Austronomia sp. 2				0.75	±	1.5										0.75	±	0.5
	Ceylalictus muiri Cockerell	1.25	±	2.5										2.25	±	2.62996										0.25	±	0.5				0.125	±	0.25	0.0625	±	0.125
	Crocisaspidia chandleri Ashmead				0.25	±	0.5	1.5	±	3							0.75	±	1.5	1.25	±	1.5
	Lasioglossum (Ctenonomia) atricrum Vachal				3	±	6	5.25	±	6.39661	1	±	2				4.5	±	5.19615				2.5	±	5				1.5	±	1.73205
	Lasioglossum (Ctenonomia) audasi Cockerell							2.75	±	3.40343				2.25	±	2.06155				2.25	±	4.5										2.5	±	5	1.25	±	2.5
	Halictus nairobiensis				2.75	±	3.20156	1.75	±	3.5							1	±	1.41421	3.5	±	4.3589							2.5	±	2.88675	4.25	±	4.92443	1.23111	±	2.46221
	Lasioglossum (Oxyhalictus) saegeri Pauly										2.75	±	5.5	1.5	±	2.38048				1.75	±	3.5	2.5	±	5	0.75	±	1.5				4.875	±	8.10735	5.77684	±	3.88337
	Lasioglossum (Ctenonomia) scobe Vachal	0.75	±	1.5				3.25	±	6.5				1	±	1.41421				3.25	±	6.5				1.25	±	1.89297				3.47324	±	5.75412	1.43853	±	2.87706
	Lasioglossum sp. 1				2.25	±	3.20156							2.5	±	2.08167	0.75	±	0.957427							1.5	±	2.38048				0.595119	±	1.19024	0.29756	±	0.595119
	Lasioglossum sp. 2													2	±	2.44949										1.25	±	2.5				0.625	±	1.25	0.3125	±	0.625
	Lasioglossum sp. 3	2	±	4										2.5	±	2.88675
	Lasioglossum sp. 4				0.25	±	0.5							4.5	±	1.73205	1	±	1.1547	0.5	±	0.57735				4	±	4.83046	0.25	±	0.5	1.70761	±	2.1346	0.53365	±	1.0673
	Lasioglossum sp. 5	3.5	±	7	0.25	±	0.5										1	±	2							0.5	±	1				0.25	±	0.5	0.125	±	0.25
	Lasioglossum sp. 6	0.25	±	0.5										1.5	±	1.91485										0.25	±	0.5	0.5	±	1	0.125	±	0.25	0.0625	±	0.125
	Lasioglossum sp. 7	1	±	2										0.25	±	0.5
	Lasioglossum sp. 8	0.25	±	0.5										0.25	±	0.5										0.5	±	0.57735	0.25	±	0.5	0.144338	±	0.288675	0.0721688	±	0.144338
	Lasioglossum transvaalense Cameron & Cockerell																									2.5	±	5	1.25	±	2.5	1.25	±	2.5	0.625	±	1.25
	Leuconomia bouyssoui Vachal				0.75	±	1.5	1.25	±	2.5	3	±	3.82971				1	±	2	1.25	±	2.5	6.5	±	9.43398
	Leuconomia candida Smith
	Leuconomia clypeonitida Pauly	0.5	±	1										1.25	±	2.5				0.25	±	0.5
	Leuconomia granulata Vachal				0.5	±	1	1	±	2							1.75	±	2.21736	4	±	4.08248							0.75	±	0.957427	2.5	±	3.31662	0.829156	±	1.65831
	Leuconomia microlutea Pauly																			2.5	±	4.3589				3.75	±	0.957427				3.73936	±	6.8553	1.71383	±	3.42765
	Lipotriches armatula Dalla Torre				0.5	±	1	4	±	4.6188							1.25	±	1.89297
	Macronomia sp. 1																												1	±	2	0.75	±	1.5	0.375	±	0.75
	Macronomia sp. 2																												1	±	2
	Pachynomia amoenula Gerstaecker				1	±	2							7.25	±	11.8989										3.25	±	4.57347	0.25	±	0.5	1.14337	±	2.28674	0.571684	±	1.14337
	Pachynomia flavicarpa Vachal	2	±	4										22	±	8.48528										3	±	2.44949				0.612372	±	1.22474	0.306186	±	0.612372
	Pseudapis interstitinervis Strand	16.5	±	11.9583	1.5	±	1.29099	0.25	±	0.5	2.25	±	4.5	53.75	±	40.9013	12	±	9.5219	0.75	±	1.5	3.5	±	7	61.25	±	33.8465	13.25	±	6.84957	8.71162	±	16.7632	7.4408	±	8.72817
	Pseudapis jucunda				0.75	±	1.5										5.75	±	4.19325							1.75	±	3.5				0.875	±	1.75	0.4375	±	0.875
	Pseudapis sp. 1				1.25	±	2.5										4.75	±	9.5							3	±	3.82971	0.25	±	0.5	0.957427	±	1.91485	0.478714	±	0.957427
	Seladonia jucundaSmith	11.5	±	23							21	±	24.7386	152.5	±	171.072	88.25	±	72.3481	0.5	±	1	35	±	18.8856	68.25	±	92.5792	18.5	±	37	23.1448	±	46.2896	29.0724	±	23.9716
	Seladonia lucidipennis Smith	38.25	±	48.1551																						66.25	±	47.0983				11.7746	±	23.5492	5.88729	±	11.7746
	Seladonia sp. 1
	Steganomus junodi Gribodo				1.5	±	2.38048	2.25	±	4.5				0.75	±	0.5	2.25	±	2.5							1	±	0.816497	1.5	±	2.38048	0.204124	±	0.408248	0.102062	±	0.204124
	Steganomus sp. 1	1	±	2																						0.25	±	0.5				0.125	±	0.25	0.0625	±	0.125
	Thrinchostoma petersi Blüthgen	0.5	±	1										3	±	3.82971										1.5	±	3				0.75	±	1.5	0.375	±	0.75
	Trinomia cirrita Vachal				1.5	±	3										1	±	0.816497	2.25	±	1.5										1.5	±	1.91485	0.478714	±	0.957427
	Trinomia orientalis Friese																0.25	±	0.5	3	±	5.35413										0.25	±	0.5	0.125	±	0.25
Megachilidae
	Anthidium sp. 1																0.25	±	0.5										1.5	±	3
	Chalicodoma mephistolica Gribodo	3.5	±	7	2	±	4				4	±	4.89898	0.25	±	0.5	5	±	5.83095							3.5	±	4.12311				1.03078	±	2.06155	0.515388	±	1.03078
	Creightonella discolor Smith	4.75	±	6.18466							3.75	±	7.5													1.5	±	3				0.75	±	1.5	0.375	±	0.75
	Heriades sp. 1	3.25	±	3.94757	0.25	±	0.5	3	±	6				2.25	±	4.5
	Heriades sp. 2				2	±	4																			4	±	4.69042	0.25	±	0.5	1.1726	±	2.34521	0.586302	±	1.1726
	Lithurgus sp. 1				0.5	±	1				2	±	4																3.5	±	4.04145
	Megachile eurymera Smith	6.25	±	4.64579	0.25	±	0.5	2.25	±	3.86221	3	±	6													3.25	±	6.5				1.625	±	3.25	0.8125	±	1.625
	Megachile sp. 1	1.75	±	3.5	1	±	2	2.25	±	4.5	3.75	±	7.5	4.25	±	7.8475
	Megachile sp. 4	5	±	5.83095	11.5	±	7.72442
	Megachile sp. 5	0.25	±	0.5	1.5	±	3				0.25	±	0.5				10.75	±	8.05709	1.25	±	1.25831							3.25	±	3.20156	0.5	±	0.57735	0.144338	±	0.288675
	Megachile sp. 6	2.75	±	5.5							0.25	±	0.5
	Megachile sp. 7	2.75	±	5.5	3.5	±	4.04145				0.25	±	0.5
	Megachile sp. 8				1	±	2				0.25	±	0.5	0.75	±	0.5	5.25	±	3.86221	1	±	2				0.25	±	0.5	3	±	3.4641	0.125	±	0.25	0.0625	±	0.125
	Megachile sp. 9	1.5	±	3	1.5	±	3				0.25	±	0.5													1.5	±	3				0.75	±	1.5	0.375	±	0.75
	Megachile sp. 10										0.25	±	0.5	1.75	±	2.06155										2.75	±	3.20156				0.800391	±	1.60078	0.400195	±	0.800391
	Megachile sp. 11										0.25	±	0.5	2.5	±	3.69685										2.75	±	3.20156				0.800391	±	1.60078	0.400195	±	0.800391
	Megachile sp. 12										0.25	±	0.5	1.5	±	1.29099										3.5	±	4.12311				1.03078	±	2.06155	0.515388	±	1.03078
	Megachile sp. 13										0.25	±	0.5													1.25	±	1.25831				0.314576	±	0.629153	0.157288	±	0.314576
	Megachile sp. 14													1.75	±	3.5										0.25	±	0.5				0.125	±	0.25	0.0625	±	0.125
	Megachile sp. 15													2	±	4										0.25	±	0.5				0.125	±	0.25	0.0625	±	0.125
	Megachile sp. 16													0.25	±	0.5										1	±	2				0.5	±	1	0.25	±	0.5
	Megachile sp. 17													1.5	±	3										2	±	1.82574				0.456435	±	0.912871	0.228218	±	0.456435
	Megachile sp. 18	1	±	1.1547
	Megachile sp. 19	1.25	±	2.5
	Megachile sp. 20	0.75	±	0.957427										1.75	±	3.5										0.75	±	1.5				0.375	±	0.75	0.1875	±	0.375
	Megachile sp. 21	0.25	±	0.5										1.25	±	1.89297										0.25	±	0.5				0.125	±	0.25	0.0625	±	0.125
	Megachile sp. 22	0.25	±	0.5																						0.25	±	0.5				0.125	±	0.25	0.0625	±	0.125
	Megachile sp. 23	0.25	±	0.5										1.75	±	2.87228
	Megachile sp. 24																												1	±	2
	Megachile sp. 25																1	±	2	0.25	±	0.5							0.25	±	0.5
	Megachile sp. 26																			0.5	±	1

## Sheet: Tabelle17
id	NSavDry_Mean	NSavRain_Mean	Ncot_Mean	NazSes_mean	BSavDry_Mean	BSavRain_Mean	BCot_Mean	BSes_Mean	DSavDry_Mean	DSavRain_Mean	DCotRain_Mean	DSesRain_Mean
ACUNIVOI
ACUNSENT
AMEGACRA	3	0	11	0	8	0	28	6	3	0	0	0
AMEGNUBI
AMEGSPEC1
AMEGSPEC2
AMEGSPEC3
AMEGSPEC4
AMEGSPEC5
AMEGSPEC6
AMEGSPEC7
AMEGTORR
ANTHSPEC1
APISMELL
AUSTSPEC1
AUSTSPEC2
BRAUSPEC1
BRAUSPEC2
BRAUSPEC3
CERASPEC1
CERASPEC2
CERASPEC3
CEYLMUIR
CHALMEPH	14	8	0	16	1	20	0	0	14	0	0	0
COMPBORN
CREIDISC	19	0	0	15	0	0	0	0	6	0	0	0
CROCCHAN
HERISPEC1	13	1	12	0	9	0	0	0	0	0	0	0
HERISPEC2	0	8	0	0	0	0	0	0	16	1	0	0
HYLASPEC1
HYLASPEC2
HYPOGRIB
HYPOSPEC2
HYPOSQUA
LASIATRI
LASIAUDA
LASINAIR
LASISAEG
LASISCOB
LASISPEC1
LASISPEC2
LASISPEC3
LASISPEC4
LASISPEC5
LASISPEC6
LASISPEC7
LASISPEC8
LASITRAN
LEUCBOUY	0	3	5	12	0	4	5	26	0	0	0	0
LEUCCAND	0	0	0	0	0	0	0	0	0	0	0	0
LEUCCLYP	2	0	0	0	5	0	1	0	0	0	0	0
LEUCGRAN	0	2	4	0	0	7	16	0	0	3	10	0
LEUCMICR	0	0	0	0	0	0	10	0	15	0	14	0
LIOTSPEC1
LIOTSPEC10
LIOTSPEC11
LIOTSPEC12
LIOTSPEC13
LIOTSPEC14
LIOTSPEC15
LIOTSPEC16
LIOTSPEC17
LIOTSPEC18
LIOTSPEC19
LIOTSPEC2
LIOTSPEC3
LIOTSPEC4
LIOTSPEC5
LIOTSPEC6
LIOTSPEC7
LIOTSPEC8
LIOTSPEC9
LITHSPEC1
MACRARMA
MACRSPEC1
MACRSPEC2
MEGACHILSPEC1
MEGACHILSPEC10
MEGACHILSPEC11
MEGACHILSPEC12
MEGACHILSPEC13
MEGACHILSPEC14
MEGACHILSPEC15
MEGACHILSPEC16
MEGACHILSPEC17
MEGACHILSPEC18
MEGACHILSPEC19
MEGACHILSPEC20
MEGACHILSPEC21
MEGACHILSPEC22
MEGACHILSPEC23
MEGACHILSPEC24
MEGACHILSPEC25
MEGACHILSPEC26
MEGACHILSPEC4
MEGACHILSPEC5
MEGACHILSPEC6
MEGACHILSPEC7
MEGACHILSPEC8
MEGACHILSPEC9
MEGAEURY
MELITOGO
PACHAMOE
PACHFLAV
PLEBARMA
PSEUINTE
PSEUJUCU
PSEUSPEC1
SELAJUCU
SELALUCI
SELASPEC1
STEGJUNO
STEGSPEC1
TETRFRAT
THRIPETE
TRINCIRR
TRINORIE
XYLOINCO
XYLOMODE
XYLOOLIV
XYLOSCIO
XYLOSPEC
XYLOUSTU

[truncated: 1 more sheets: Species List]
